# Supplementary material for: Comparison between the Transcriptomes of ‘KDML105’ Rice and a Salt-Tolerant Chromosome Segment Substitution Line
Source: Genes (Basel). 2019 Sep 24;10(10):742. doi: 10.3390/genes10100742 (PMC6827086; doi:10.3390/genes10100742)
Supplement: Supplementary file 1 [file genes-10-00742-s001.zip]

Archive with 8 entries (7 files):
- Supplementary/
- Supplementary/Supp Fig 1.tif
- Supplementary/Supplementary Table 1.xlsm
- Supplementary/Supplementary Table 2.xlsm
- Supplementary/Supplementary Table 3.xlsx
- Supplementary/Supplementary Table 4.xlsx
- Supplementary/Supplementary Table 5.xlsx
- Supplementary/Supplemetary Table S6.xlsx
