# Supplementary material for: Comparison between the Transcriptomes of ‘KDML105’ Rice and a Salt-Tolerant Chromosome Segment Substitution Line
Source: Genes (Basel). 2019 Sep 24;10(10):742. doi: 10.3390/genes10100742 (PMC6827086; doi:10.3390/genes10100742)
Supplement: Supplementary file 1 [file genes-10-00742-s001.zip › Supplementary/Supplementary Table 1.xlsm]

## Sheet: DEG
Entry	Gene locus	Log2fold change	P.adj
1	LOC_Os01g01484	1.10951	0.0081503
2	LOC_Os01g01840	-2.09735	3.2e-06
3	LOC_Os01g01870	1.22432	0.0280996
4	LOC_Os01g02040	-2.62671	0.0001926
5	LOC_Os01g02960	-1.27268	0.0065215
6	LOC_Os01g03950	-1.89286	1.38e-05
7	LOC_Os01g04450	-1.23541	0.0195855
8	LOC_Os01g04590	1.45006	0.045441
9	LOC_Os01g04630	-0.979008	0.0151943
10	LOC_Os01g04650	-2.0339	0
11	LOC_Os01g05430	2.4133	0.0021494
12	LOC_Os01g05630	1.17067	0.0167401
13	LOC_Os01g05810	-1.131	0.0067083
14	LOC_Os01g05840	1.03398	0.0115621
15	LOC_Os01g05970	1.12599	0.0115621
16	LOC_Os01g06280	-1.23502	0.0050777
17	LOC_Os01g06550	-3.03175	0
18	LOC_Os01g07310	1.01319	0.0201754
19	LOC_Os01g07376	1.20558	0.0059661
20	LOC_Os01g07390	-3.32064	0.0007854
21	LOC_Os01g07620	2.45667	3e-06
22	LOC_Os01g07700	1.70864	6.05e-05
23	LOC_Os01g07770	1.16867	0.0053658
24	LOC_Os01g08020	1.79605	0.0010502
25	LOC_Os01g08310	1.03	0.0345621
26	LOC_Os01g08700	-1.0471	0.0080085
27	LOC_Os01g09120	-1.12489	0.0124889
28	LOC_Os01g09305	1.21309	0.0141205
29	LOC_Os01g09430	-2.06415	0
30	LOC_Os01g09540	-1.948	0.0003465
31	LOC_Os01g10260	2.52705	9.3e-06
32	LOC_Os01g10580	-4.84169	0
33	LOC_Os01g12130	2.10726	0.0023274
34	LOC_Os01g12200	-0.952904	0.0313212
35	LOC_Os01g12210	3.01362	0
36	LOC_Os01g12400	-0.972528	0.0315588
37	LOC_Os01g12650	1.29742	0.0375246
38	LOC_Os01g12810	2.17118	0.0003107
39	LOC_Os01g13390	1.19721	0.0089341
40	LOC_Os01g13425	1.41491	0.02454
41	LOC_Os01g13480	0.940406	0.0185636
42	LOC_Os01g13570	-2.63154	0
43	LOC_Os01g13800	-1.10817	0.0057382
44	LOC_Os01g14410	1.16331	0.0247367
45	LOC_Os01g14510	1.12398	0.0193448
46	LOC_Os01g15000	-1.56854	0.0003147
47	LOC_Os01g15120	-0.933088	0.0342838
48	LOC_Os01g15770	1.01714	0.0359598
49	LOC_Os01g15900	2.139	1.89e-05
50	LOC_Os01g16060	1.30706	0.0327995
51	LOC_Os01g16260	1.66029	0.0001591
52	LOC_Os01g17390	1.07475	0.0057382
53	LOC_Os01g17396	1.68359	2.1e-06
54	LOC_Os01g18100	1.1351	0.0095759
55	LOC_Os01g18220	2.04399	0.0009816
56	LOC_Os01g18630	-1.7396	5e-07
57	LOC_Os01g18840	1.58789	0.0158869
58	LOC_Os01g19170	2.72662	0.0050935
59	LOC_Os01g19740	-2.35126	0.0002697
60	LOC_Os01g20830	-1.04553	0.0096646
61	LOC_Os01g21250	1.03891	0.0124599
62	LOC_Os01g21520	-1.91006	0.0023426
63	LOC_Os01g21990	-1.21165	0.033463
64	LOC_Os01g22900	-2.62126	0.0001241
65	LOC_Os01g23990	1.21921	0.026419
66	LOC_Os01g24060	-1.02697	0.0362482
67	LOC_Os01g24810	-2.69231	2.59e-05
68	LOC_Os01g25820	-2.10343	0.0008533
69	LOC_Os01g25920	4.75403	0.0381393
70	LOC_Os01g27360	1.44352	0.0099056
71	LOC_Os01g31940	-1.04436	0.0145825
72	LOC_Os01g33784	1.01256	0.0235114
73	LOC_Os01g35184	1.04126	0.0161804
74	LOC_Os01g36090	-2.01077	0
75	LOC_Os01g36120	-2.74757	0.0212067
76	LOC_Os01g36220	1.80101	1.33e-05
77	LOC_Os01g36580	1.96744	0.0001269
78	LOC_Os01g36950	-0.867094	0.0480305
79	LOC_Os01g37460	3.08518	0.0103518
80	LOC_Os01g37470	1.5373	0.0024931
81	LOC_Os01g37590	1.2073	0.0006776
82	LOC_Os01g38530	-1.39174	0.0241921
83	LOC_Os01g40730	2.46626	0.012081
84	LOC_Os01g41240	-2.01835	0.005289
85	LOC_Os01g42190	-5.07614	0.0280074
86	LOC_Os01g42710	-1.24241	0.0313212
87	LOC_Os01g42730	1.37878	0.0003432
88	LOC_Os01g42810	-1.21917	0.0246124
89	LOC_Os01g43070	-1.16671	0.0054425
90	LOC_Os01g43090	-2.10154	0
91	LOC_Os01g43230	1.61706	0.039981
92	LOC_Os01g43480	0.939828	0.0336605
93	LOC_Os01g43844	-1.3939	0.000565
94	LOC_Os01g43851	-2.49812	0.0125472
95	LOC_Os01g43870	0.980093	0.0214571
96	LOC_Os01g44050	-1.00429	0.0325217
97	LOC_Os01g44394	-1.44519	0.0090762
98	LOC_Os01g44430	-0.968213	0.0261697
99	LOC_Os01g45070	-1.1763	0.0050935
100	LOC_Os01g45439	1.28868	0.0013055
101	LOC_Os01g45550	2.64545	0.012599
102	LOC_Os01g45700	1.8303	0.0213196
103	LOC_Os01g45830	-2.99788	0
104	LOC_Os01g45840	-4.42398	0.0003319
105	LOC_Os01g46080	1.15449	0.0302819
106	LOC_Os01g46260	2.02613	0.0004546
107	LOC_Os01g46380	-1.22317	0.0023281
108	LOC_Os01g46610	-1.31581	0.0004159
109	LOC_Os01g46760	-1.53484	0.0103518
110	LOC_Os01g46926	0.963727	0.016258
111	LOC_Os01g47190	-2.27534	0
112	LOC_Os01g47690	-1.44273	0.0006725
113	LOC_Os01g48300	-1.95746	0
114	LOC_Os01g48380	-2.08397	0
115	LOC_Os01g48500	-2.32795	0.0157057
116	LOC_Os01g48640	-1.3413	0.0219236
117	LOC_Os01g48874	-2.31582	0.0135628
118	LOC_Os01g49310	1.46174	0.0104825
119	LOC_Os01g50030	-2.14021	2e-07
120	LOC_Os01g50170	1.56021	0.0216498
121	LOC_Os01g50370	2.37519	0.0071784
122	LOC_Os01g50460	1.49825	8.5e-05
123	LOC_Os01g50760	1.08362	0.0051341
124	LOC_Os01g51040	3.01402	0.000125
125	LOC_Os01g51250	-2.24308	7e-07
126	LOC_Os01g51390	-1.33836	0.0008048
127	LOC_Os01g51540	1.52112	6.79e-05
128	LOC_Os01g51754	1.18338	0.0359598
129	LOC_Os01g52550	-1.4511	0.0112464
130	LOC_Os01g52640	0.951435	0.039098
131	LOC_Os01g53020	-0.894279	0.0452753
132	LOC_Os01g53720	-1.53992	0.0045779
133	LOC_Os01g53750	-2.75188	0.0137943
134	LOC_Os01g54340	-1.20392	0.0135391
135	LOC_Os01g54630	1.63835	0.0131032
136	LOC_Os01g55290	-1.81437	2.74e-05
137	LOC_Os01g55300	-1.53533	0.0059463
138	LOC_Os01g55360	1.03228	0.0120226
139	LOC_Os01g55450	-1.36323	0.0042069
140	LOC_Os01g55950	-1.11853	0.0131152
141	LOC_Os01g56180	0.919368	0.0405209
142	LOC_Os01g56780	0.927345	0.0481382
143	LOC_Os01g56880	-1.33998	0.0017758
144	LOC_Os01g57350	-1.67736	0.0004808
145	LOC_Os01g58034	4.39968	0.0006754
146	LOC_Os01g58220	1.18111	0.0028344
147	LOC_Os01g58890	-1.5375	0.0103831
148	LOC_Os01g59270	-2.10024	0.0084178
149	LOC_Os01g59510	-2.13834	0
150	LOC_Os01g59520	-1.28696	0.021289
151	LOC_Os01g59530	-3.1798	0.0004107
152	LOC_Os01g59980	-1.57669	3.24e-05
153	LOC_Os01g60230	1.03458	0.011415
154	LOC_Os01g60280	-1.08911	0.0239086
155	LOC_Os01g60450	2.60462	1e-07
156	LOC_Os01g60730	-2.20371	0.0019491
157	LOC_Os01g60830	1.39008	0.0013184
158	LOC_Os01g61630	-2.19022	0
159	LOC_Os01g61940	1.86077	0.0480085
160	LOC_Os01g62070	1.22582	0.0012567
161	LOC_Os01g62244	1.103	0.0070085
162	LOC_Os01g62290	1.97918	8.3e-06
163	LOC_Os01g62490	-2.48882	6.79e-05
164	LOC_Os01g62810	1.94696	0.0004217
165	LOC_Os01g62840	1.91681	6.79e-05
166	LOC_Os01g62880	-1.15375	0.0176524
167	LOC_Os01g62910	-1.33117	0.0027695
168	LOC_Os01g63150	-2.01879	4.8e-06
169	LOC_Os01g63210	1.24215	0.0006663
170	LOC_Os01g63270	-0.951464	0.0285726
171	LOC_Os01g63620	-1.01179	0.0103831
172	LOC_Os01g64250	-2.78154	0.0203733
173	LOC_Os01g64640	3.26707	0
174	LOC_Os01g64660	1.548	7.1e-06
175	LOC_Os01g65220	-1.48617	0.0002697
176	LOC_Os01g65260	1.80137	1.38e-05
177	LOC_Os01g65420	-5.35697	0.0313598
178	LOC_Os01g65630	-1.25588	0.0189831
179	LOC_Os01g65986	1.10297	0.0241153
180	LOC_Os01g66500	-1.09835	0.010678
181	LOC_Os01g66850	1.00094	0.0137136
182	LOC_Os01g67320	1.25485	0.0031333
183	LOC_Os01g67330	1.22665	0.0195702
184	LOC_Os01g67370	2.13883	0.0002697
185	LOC_Os01g67590	1.29382	0.0085173
186	LOC_Os01g68160	-1.58401	0.0001005
187	LOC_Os01g68330	0.957956	0.0305141
188	LOC_Os01g68589	2.45522	0.0395046
189	LOC_Os01g69030	1.02763	0.0065937
190	LOC_Os01g69120	-1.43271	0.0159643
191	LOC_Os01g69840	-5.8648	0.0120226
192	LOC_Os01g70310	1.01146	0.0199987
193	LOC_Os01g70710	-1.40012	0.0001616
194	LOC_Os01g71250	-1.31681	0.045441
195	LOC_Os01g71720	-1.80765	7e-07
196	LOC_Os01g71990	-1.30427	0.0143345
197	LOC_Os01g72100	1.00103	0.0230992
198	LOC_Os01g73960	0.83998	0.0478908
199	LOC_Os02g01590	3.31818	0
200	LOC_Os02g02380	1.75203	3.5e-06
201	LOC_Os02g02470	1.09993	0.0057436
202	LOC_Os02g02490	1.78159	0.003641
203	LOC_Os02g02524	1.11151	0.0262912
204	LOC_Os02g02750	1.14835	0.0070554
205	LOC_Os02g02910	-2.16756	0.0006918
206	LOC_Os02g02950	-1.62281	0.0066296
207	LOC_Os02g02980	0.969425	0.0229408
208	LOC_Os02g03040	-1.03757	0.009859
209	LOC_Os02g03330	0.887129	0.0246124
210	LOC_Os02g04170	2.15887	1e-07
211	LOC_Os02g04510	1.43099	0.0002166
212	LOC_Os02g04550	1.70137	0.0004616
213	LOC_Os02g04650	1.11088	0.0083768
214	LOC_Os02g04710	0.973306	0.0223558
215	LOC_Os02g06430	1.36267	0.0143305
216	LOC_Os02g06840	1.59116	2.89e-05
217	LOC_Os02g07110	-1.13938	0.0095713
218	LOC_Os02g07360	-1.69518	2.2e-06
219	LOC_Os02g07690	-2.25729	0.0163307
220	LOC_Os02g07740	-1.60937	0.0008533
221	LOC_Os02g07830	1.1651	0.0112263
222	LOC_Os02g07960	-1.97889	6.24e-05
223	LOC_Os02g08200	-1.47643	0.0401515
224	LOC_Os02g08364	-1.30167	0.0131152
225	LOC_Os02g08490	1.15023	0.0162342
226	LOC_Os02g09390	-3.55529	0.0124993
227	LOC_Os02g09980	1.76913	0.000775
228	LOC_Os02g10090	-1.07687	0.031952
229	LOC_Os02g10450	-4.39576	0.0213196
230	LOC_Os02g10600	-0.998453	0.0144413
231	LOC_Os02g10990	2.15223	0.03077
232	LOC_Os02g11110	-0.937112	0.0327397
233	LOC_Os02g11130	-1.38289	0.0007146
234	LOC_Os02g11640	1.00015	0.0242313
235	LOC_Os02g11670	1.99284	0.0370467
236	LOC_Os02g11720	-2.81617	0.0433348
237	LOC_Os02g12654	-1.39284	0.0297521
238	LOC_Os02g12790	1.36674	0.0001944
239	LOC_Os02g12870	1.1053	0.0329402
240	LOC_Os02g13270	1.04576	0.047904
241	LOC_Os02g17760	-2.21334	0.0023752
242	LOC_Os02g18810	-1.12451	0.0190006
243	LOC_Os02g19410	2.95284	0.0001377
244	LOC_Os02g19530	1.22571	0.0040874
245	LOC_Os02g19650	-4.0996	5.06e-05
246	LOC_Os02g21700	2.84349	0.0035237
247	LOC_Os02g21705	1.27625	0.0118976
248	LOC_Os02g22020	-1.9011	0.0136173
249	LOC_Os02g26860	0.974808	0.0178407
250	LOC_Os02g27130	-1.94335	0.0101854
251	LOC_Os02g27220	1.263	0.0042069
252	LOC_Os02g29510	1.43834	0.0163556
253	LOC_Os02g30210	1.02348	0.0138797
254	LOC_Os02g30410	-1.87815	0.0001576
255	LOC_Os02g31070	0.924475	0.0366582
256	LOC_Os02g31100	-1.56463	4.11e-05
257	LOC_Os02g31874	1.28216	0.0034878
258	LOC_Os02g32469	-1.13246	0.0097288
259	LOC_Os02g32490	-1.99905	0.0008032
260	LOC_Os02g32590	-2.5984	0
261	LOC_Os02g32780	0.996469	0.0329402
262	LOC_Os02g32970	-1.45718	0.0096435
263	LOC_Os02g33020	-1.31537	0.0004616
264	LOC_Os02g33610	-2.54314	0.0004718
265	LOC_Os02g33680	1.29481	0.0065074
266	LOC_Os02g34600	-0.947511	0.0445688
267	LOC_Os02g35160	0.981851	0.029505
268	LOC_Os02g35190	0.90444	0.0388028
269	LOC_Os02g36210	1.21154	0.0084988
270	LOC_Os02g36340	1.56884	2.51e-05
271	LOC_Os02g36440	-5.42965	9.5e-06
272	LOC_Os02g36450	-4.0284	1.31e-05
273	LOC_Os02g36490	1.2653	0.0096453
274	LOC_Os02g36550	2.16277	0.0430479
275	LOC_Os02g36590	1.32181	0.0017082
276	LOC_Os02g36740	-1.73596	0.0001418
277	LOC_Os02g36780	-2.24538	0.0025295
278	LOC_Os02g37090	-1.19966	0.0203256
279	LOC_Os02g38020	1.49524	1.44e-05
280	LOC_Os02g38120	1.26162	0.0463738
281	LOC_Os02g38160	-1.24024	0.0048642
282	LOC_Os02g38180	-1.27965	0.0036757
283	LOC_Os02g38430	-2.14712	0
284	LOC_Os02g39155	-5.2019	0.0199133
285	LOC_Os02g39360	0.921197	0.0364473
286	LOC_Os02g39730	1.33641	0.0125336
287	LOC_Os02g39790	1.17146	0.0016802
288	LOC_Os02g39950	1.53594	0.0006642
289	LOC_Os02g40510	-1.11622	0.0193448
290	LOC_Os02g40840	-2.12127	0
291	LOC_Os02g40900	1.31297	0.0012963
292	LOC_Os02g41500	-3.36472	0.0011874
293	LOC_Os02g41580	-1.91069	1e-07
294	LOC_Os02g41860	1.16852	0.0011961
295	LOC_Os02g42430	-3.25923	0.0139014
296	LOC_Os02g42940	1.10292	0.0068853
297	LOC_Os02g43340	1.57343	0.0033249
298	LOC_Os02g43550	1.19795	0.0084178
299	LOC_Os02g44230	-1.73007	0.0251742
300	LOC_Os02g44360	1.06069	0.0085665
301	LOC_Os02g44370	0.84913	0.0445721
302	LOC_Os02g44920	2.23998	0.0138556
303	LOC_Os02g44940	1.51142	0.0003619
304	LOC_Os02g45320	0.938787	0.0466587
305	LOC_Os02g45540	1.14018	0.0036757
306	LOC_Os02g45750	-1.09168	0.0175261
307	LOC_Os02g46340	1.64465	4.99e-05
308	LOC_Os02g46460	-1.25522	0.004014
309	LOC_Os02g46610	-0.927349	0.0338026
310	LOC_Os02g47010	1.23446	0.009713
311	LOC_Os02g47200	0.997676	0.0120752
312	LOC_Os02g47510	-1.60268	6.5e-06
313	LOC_Os02g47640	-1.76405	0.0003999
314	LOC_Os02g48180	-0.898792	0.0410719
315	LOC_Os02g48350	1.37389	0.0353138
316	LOC_Os02g48360	-1.08847	0.0430243
317	LOC_Os02g48390	-1.0114	0.0402887
318	LOC_Os02g49260	2.23591	0.0199133
319	LOC_Os02g49360	-1.25383	0.0375383
320	LOC_Os02g49470	-0.91015	0.0444463
321	LOC_Os02g49590	1.58551	0.0007762
322	LOC_Os02g49820	-1.41587	0.0002697
323	LOC_Os02g49830	-2.73308	0.0170052
324	LOC_Os02g49880	-2.3651	0.0065927
325	LOC_Os02g50010	-0.953862	0.0359598
326	LOC_Os02g50174	-0.865321	0.0476313
327	LOC_Os02g50570	-1.42783	0.0099361
328	LOC_Os02g52150	2.39089	2.23e-05
329	LOC_Os02g52210	0.979916	0.0431807
330	LOC_Os02g52490	2.90348	0.0010757
331	LOC_Os02g53130	-3.14306	0.0014903
332	LOC_Os02g53140	0.993421	0.0094535
333	LOC_Os02g53860	-1.83908	1e-07
334	LOC_Os02g54140	2.15473	0
335	LOC_Os02g54150	1.40095	0.0005072
336	LOC_Os02g54624	0.968295	0.0289735
337	LOC_Os02g54640	-1.43693	0.0004257
338	LOC_Os02g55550	-1.94531	0.0249898
339	LOC_Os02g55560	-1.32166	0.0026986
340	LOC_Os02g55630	-1.00883	0.0156242
341	LOC_Os02g56840	-1.5897	2.65e-05
342	LOC_Os02g56900	1.73646	0.0006878
343	LOC_Os02g57010	-0.99582	0.0241921
344	LOC_Os02g57060	3.56361	8e-07
345	LOC_Os02g57260	-1.20596	0.0080201
346	LOC_Os02g57790	2.0024	0
347	LOC_Os02g58100	2.50986	7e-06
348	LOC_Os02g58270	0.875002	0.0361719
349	LOC_Os02g58510	-1.17773	0.0313339
350	LOC_Os03g01150	0.995593	0.0461859
351	LOC_Os03g01750	-1.05665	0.0092797
352	LOC_Os03g01830	-1.31922	0.0008593
353	LOC_Os03g02410	-1.47796	0.0337749
354	LOC_Os03g02830	0.993682	0.0293659
355	LOC_Os03g02860	-2.87155	8.3e-05
356	LOC_Os03g03470	1.27148	0.0084034
357	LOC_Os03g03510	1.37094	0.0002481
358	LOC_Os03g03520	2.66018	0.0008419
359	LOC_Os03g03590	1.23729	0.0053179
360	LOC_Os03g03670	0.948903	0.0278533
361	LOC_Os03g03680	1.61296	0.0480305
362	LOC_Os03g03880	-1.21539	0.0025359
363	LOC_Os03g04130	-1.53567	0.0026662
364	LOC_Os03g04169	-1.03997	0.0163556
365	LOC_Os03g04340	-1.31239	0.0005311
366	LOC_Os03g04390	-1.99228	0.0002685
367	LOC_Os03g04500	1.12492	0.0381393
368	LOC_Os03g04680	1.76051	1.6e-06
369	LOC_Os03g05270	-2.12309	0.0002021
370	LOC_Os03g05280	0.913871	0.0477343
371	LOC_Os03g05290	0.841483	0.0412042
372	LOC_Os03g05320	1.75992	1.6e-06
373	LOC_Os03g05660	1.24173	0.0059945
374	LOC_Os03g05680	-1.54503	0.0333806
375	LOC_Os03g05840	2.03548	0.0346114
376	LOC_Os03g06190	-1.55523	0.0001189
377	LOC_Os03g06230	-2.14004	4e-07
378	LOC_Os03g06520	0.914021	0.0241955
379	LOC_Os03g06970	-3.5557	0.0066259
380	LOC_Os03g07190	-2.08839	0
381	LOC_Os03g07360	-0.911842	0.0331873
382	LOC_Os03g07380	-1.14871	0.028028
383	LOC_Os03g07840	-1.02926	0.029505
384	LOC_Os03g07870	0.994788	0.0237995
385	LOC_Os03g07960	1.30641	0.0418871
386	LOC_Os03g08100	1.10919	0.0275405
387	LOC_Os03g08270	1.03751	0.0097288
388	LOC_Os03g08390	1.03778	0.0136809
389	LOC_Os03g08900	1.2992	0.0004718
390	LOC_Os03g09220	1.02896	0.0072194
391	LOC_Os03g09250	2.35253	4e-07
392	LOC_Os03g09260	-1.59483	0.004469
393	LOC_Os03g09830	-1.4017	0.0051697
394	LOC_Os03g10030	1.38027	0.0128586
395	LOC_Os03g10080	2.80387	0
396	LOC_Os03g10250	-2.90452	5.84e-05
397	LOC_Os03g10500	1.1422	0.0211101
398	LOC_Os03g11230	-1.01184	0.0167348
399	LOC_Os03g11900	1.6333	0.0006063
400	LOC_Os03g11950	2.48585	0.0185041
401	LOC_Os03g12290	1.1681	0.004322
402	LOC_Os03g12660	-1.57605	0.0038433
403	LOC_Os03g12790	-1.03638	0.0336023
404	LOC_Os03g12840	0.975592	0.0237995
405	LOC_Os03g13010	0.95507	0.0209637
406	LOC_Os03g13050	2.5334	0.028935
407	LOC_Os03g13450	1.34051	0.0278533
408	LOC_Os03g14334	-1.80785	0.0436593
409	LOC_Os03g14450	-1.30605	0.0295897
410	LOC_Os03g14510	0.932558	0.0296817
411	LOC_Os03g14910	1.32827	0.0034878
412	LOC_Os03g14915	1.91567	9e-06
413	LOC_Os03g15033	0.984611	0.0444744
414	LOC_Os03g15460	-1.28754	0.002015
415	LOC_Os03g16610	-2.663	0.0139014
416	LOC_Os03g16700	1.69298	0.0034807
417	LOC_Os03g16850	-1.74796	0.0252776
418	LOC_Os03g17100	2.1699	0.0027818
419	LOC_Os03g17590	1.29925	0.0276634
420	LOC_Os03g17634	-1.66562	0.0140085
421	LOC_Os03g18170	1.86248	0.0351957
422	LOC_Os03g18870	-2.93913	0.0049179
423	LOC_Os03g18940	1.22745	0.0111781
424	LOC_Os03g19240	1.45568	0.027538
425	LOC_Os03g19410	-1.311	0.0007068
426	LOC_Os03g19452	-1.25271	0.0292731
427	LOC_Os03g20380	-0.922564	0.0274301
428	LOC_Os03g20640	-0.987754	0.0217594
429	LOC_Os03g21040	-1.32853	0.0065905
430	LOC_Os03g21210	-1.1021	0.0167311
431	LOC_Os03g21400	-1.2914	0.0026082
432	LOC_Os03g21419	-1.75891	0.0289615
433	LOC_Os03g21890	1.45602	6.05e-05
434	LOC_Os03g22050	-2.98029	0
435	LOC_Os03g22620	2.0409	0.0020763
436	LOC_Os03g22634	3.2104	0.0002697
437	LOC_Os03g22700	-1.42004	0.0400814
438	LOC_Os03g22790	1.73628	0.0187024
439	LOC_Os03g24730	-1.25402	0.0097394
440	LOC_Os03g24930	-1.24546	0.0122601
441	LOC_Os03g24950	-1.34523	0.0004616
442	LOC_Os03g25500	-1.46704	0.011445
443	LOC_Os03g25770	1.00763	0.0354386
444	LOC_Os03g25850	1.15655	0.001263
445	LOC_Os03g25869	1.31685	0.0023393
446	LOC_Os03g27019	1.10508	0.0044809
447	LOC_Os03g27310	0.984458	0.012602
448	LOC_Os03g29170	1.21204	0.0342099
449	LOC_Os03g29540	-1.90293	0.0010867
450	LOC_Os03g29950	-1.87874	1.1e-06
451	LOC_Os03g30260	-5.83146	0.0012094
452	LOC_Os03g31290	1.12937	0.0095759
453	LOC_Os03g36960	-2.12059	0.0010502
454	LOC_Os03g38350	-2.48275	0.0099056
455	LOC_Os03g38355	-3.35391	0.0021895
456	LOC_Os03g38940	-2.35442	0.0128114
457	LOC_Os03g38950	-1.20917	0.0012567
458	LOC_Os03g39760	0.944806	0.0166752
459	LOC_Os03g42020	-2.95605	0.009859
460	LOC_Os03g42820	1.31655	0.0017593
461	LOC_Os03g43420	-2.23568	0
462	LOC_Os03g43720	1.96332	0
463	LOC_Os03g44230	-1.59422	5.33e-05
464	LOC_Os03g44670	1.85004	4.24e-05
465	LOC_Os03g44800	-1.39443	0.0095759
466	LOC_Os03g47610	-4.35902	0
467	LOC_Os03g48000	1.20154	0.0012189
468	LOC_Os03g48030	1.36012	0.0004183
469	LOC_Os03g48300	1.15077	0.0045469
470	LOC_Os03g48390	-1.98114	0.0058171
471	LOC_Os03g48920	-1.15964	0.0033214
472	LOC_Os03g49140	1.59548	0.0042672
473	LOC_Os03g49440	-0.946779	0.0237189
474	LOC_Os03g49630	1.43716	4.55e-05
475	LOC_Os03g49720	0.849913	0.0499256
476	LOC_Os03g49730	1.53285	0.0296286
477	LOC_Os03g50500	-1.29056	0.0395015
478	LOC_Os03g51200	1.65051	0.0026123
479	LOC_Os03g51380	-0.98017	0.0480305
480	LOC_Os03g51550	-1.62843	0.0241887
481	LOC_Os03g51980	3.72964	0.0004808
482	LOC_Os03g51984	-1.80625	0.002188
483	LOC_Os03g52010	1.24283	0.0006918
484	LOC_Os03g52239	-1.07804	0.0071625
485	LOC_Os03g52340	1.4675	0.0010564
486	LOC_Os03g53150	-1.36065	0.0026082
487	LOC_Os03g53340	3.14334	0.0027818
488	LOC_Os03g54084	-1.36668	0.0003746
489	LOC_Os03g54100	1.5003	0.000227
490	LOC_Os03g54130	4.39825	0
491	LOC_Os03g55090	-2.50617	0
492	LOC_Os03g55110	-1.04082	0.0372955
493	LOC_Os03g55180	-1.65743	0.0042874
494	LOC_Os03g55460	1.83016	0.0070764
495	LOC_Os03g56160	-1.45174	0.0031222
496	LOC_Os03g56260	1.35102	0.0037837
497	LOC_Os03g56310	1.38087	0.0001392
498	LOC_Os03g56370	1.15033	0.0428704
499	LOC_Os03g56810	0.995646	0.0137897
500	LOC_Os03g56940	3.24175	0.0091855
501	LOC_Os03g57840	-1.37754	0.0018927
502	LOC_Os03g58170	0.945733	0.0365479
503	LOC_Os03g58470	2.40522	9e-07
504	LOC_Os03g58620	1.68878	3.15e-05
505	LOC_Os03g59040	1.38176	0.0055393
506	LOC_Os03g59320	1.02717	0.0075607
507	LOC_Os03g59570	2.44465	0.0002577
508	LOC_Os03g60080	0.962897	0.0229408
509	LOC_Os03g60240	-1.00676	0.0228828
510	LOC_Os03g60430	-1.79627	0.0420608
511	LOC_Os03g60910	-2.71428	1.29e-05
512	LOC_Os03g61730	-1.16228	0.0054425
513	LOC_Os03g61890	1.23045	0.0006776
514	LOC_Os03g62790	-1.05719	0.0131152
515	LOC_Os04g01600	-1.83259	0.0325296
516	LOC_Os04g01780	-0.920832	0.0361652
517	LOC_Os04g02850	-1.79732	2.32e-05
518	LOC_Os04g02900	1.25274	0.0021895
519	LOC_Os04g05030	0.981893	0.0359598
520	LOC_Os04g08740	-1.28002	0.0166616
521	LOC_Os04g09530	-1.27261	0.0032898
522	LOC_Os04g11195	3.25574	0.0314172
523	LOC_Os04g12499	3.08844	0
524	LOC_Os04g12520	2.49523	4.24e-05
525	LOC_Os04g12530	1.73518	0.0001955
526	LOC_Os04g15690	1.2556	0.0117885
527	LOC_Os04g16822	2.79356	6.67e-05
528	LOC_Os04g18090	1.92604	0.004322
529	LOC_Os04g21340	-1.20646	0.0353138
530	LOC_Os04g26920	-0.876566	0.0397022
531	LOC_Os04g28040	-1.56881	0.0262308
532	LOC_Os04g28420	2.29212	0
533	LOC_Os04g31620	-1.10347	0.0117885
534	LOC_Os04g31690	-1.10325	0.0071091
535	LOC_Os04g31760	-3.00285	0.0013342
536	LOC_Os04g31924	-1.55878	0.0001624
537	LOC_Os04g33060	1.09831	0.0034291
538	LOC_Os04g33080	1.15773	0.0025295
539	LOC_Os04g33190	1.15626	0.0016997
540	LOC_Os04g34530	-1.76083	0.0022033
541	LOC_Os04g35060	1.36162	0.0050777
542	LOC_Os04g35170	-2.17068	0
543	LOC_Os04g35650	-1.89504	0.0076834
544	LOC_Os04g35700	-0.958272	0.0243808
545	LOC_Os04g35840	1.22691	0.0099056
546	LOC_Os04g36600	-2.29644	0.0371801
547	LOC_Os04g37710	0.920044	0.0261113
548	LOC_Os04g37780	0.902745	0.0450441
549	LOC_Os04g38026	-2.57102	0.0005876
550	LOC_Os04g38380	-1.34249	0.0480305
551	LOC_Os04g38780	1.84561	0.0275405
552	LOC_Os04g39130	2.34082	0.0011557
553	LOC_Os04g40040	-1.41116	0.0422438
554	LOC_Os04g41150	0.996184	0.02222
555	LOC_Os04g41310	-1.44725	0.0002697
556	LOC_Os04g41350	1.28463	0.0067083
557	LOC_Os04g41460	1.15708	0.0040969
558	LOC_Os04g42030	-1.09196	0.0119309
559	LOC_Os04g42490	1.32976	0.01688
560	LOC_Os04g43070	2.24648	0
561	LOC_Os04g43380	2.91115	3.5e-06
562	LOC_Os04g43400	3.04259	0
563	LOC_Os04g43420	-1.13449	0.0092665
564	LOC_Os04g44060	1.76329	0.0136506
565	LOC_Os04g44924	-0.9293	0.0293415
566	LOC_Os04g44950	-1.37856	0.0235114
567	LOC_Os04g45210	0.998174	0.0113303
568	LOC_Os04g45480	1.66363	0.0050935
569	LOC_Os04g45490	1.39506	4.02e-05
570	LOC_Os04g45810	0.966068	0.0241887
571	LOC_Os04g45834	1.00491	0.0108614
572	LOC_Os04g47220	0.839287	0.0440665
573	LOC_Os04g47370	-0.957898	0.0404526
574	LOC_Os04g48030	1.4166	0.0007361
575	LOC_Os04g48390	1.07891	0.0162342
576	LOC_Os04g48416	-2.84839	0.0111684
577	LOC_Os04g48710	-1.39009	0.0003353
578	LOC_Os04g48750	0.913476	0.0313212
579	LOC_Os04g48860	1.14036	0.0035237
580	LOC_Os04g48880	1.35052	0.0002105
581	LOC_Os04g49350	0.831696	0.0410719
582	LOC_Os04g49410	-1.32279	0.0459946
583	LOC_Os04g49950	1.26313	0.0071091
584	LOC_Os04g50120	-1.04804	0.0412042
585	LOC_Os04g50204	1.03615	0.0105488
586	LOC_Os04g50860	-1.80537	5e-07
587	LOC_Os04g51280	-1.64601	0.0105488
588	LOC_Os04g51450	-2.27357	0.0018085
589	LOC_Os04g51454	-0.951911	0.0425859
590	LOC_Os04g52100	-2.48866	0.0007762
591	LOC_Os04g52479	1.31025	0.0045469
592	LOC_Os04g53130	-1.89265	0.0002033
593	LOC_Os04g53170	-1.53763	5.72e-05
594	LOC_Os04g53370	2.2241	1e-07
595	LOC_Os04g54230	3.04647	0.0460469
596	LOC_Os04g54430	-1.803	0.000365
597	LOC_Os04g54640	0.902756	0.0361619
598	LOC_Os04g55050	-1.19888	0.0103518
599	LOC_Os04g55640	-1.7504	0.012602
600	LOC_Os04g55650	-0.89036	0.0340147
601	LOC_Os04g55800	1.75893	4e-07
602	LOC_Os04g56710	2.02829	0
603	LOC_Os04g56939	-1.59681	0.0076178
604	LOC_Os04g57410	-1.17886	0.0140858
605	LOC_Os04g57500	-1.24422	0.009474
606	LOC_Os04g58020	-0.90988	0.0400814
607	LOC_Os04g58330	1.80398	2.1e-06
608	LOC_Os04g58390	1.5396	0.0432337
609	LOC_Os04g58710	1.47062	0.0044762
610	LOC_Os04g59440	1.52969	7e-06
611	LOC_Os04g59480	-2.26435	0
612	LOC_Os04g59540	1.24772	0.0213196
613	LOC_Os04g59570	-1.20727	0.0019491
614	LOC_Os05g01050	-1.10027	0.0074716
615	LOC_Os05g01470	1.3355	0.000424
616	LOC_Os05g01530	1.09483	0.0071889
617	LOC_Os05g02060	-1.33881	0.0013977
618	LOC_Os05g02130	-1.13469	0.0120707
619	LOC_Os05g02220	1.35251	0.0001547
620	LOC_Os05g02310	2.58204	8.74e-05
621	LOC_Os05g03040	-1.29817	0.0004126
622	LOC_Os05g03750	-2.06386	0
623	LOC_Os05g03830	-0.953603	0.0281404
624	LOC_Os05g04550	1.17005	0.0401515
625	LOC_Os05g05480	-1.38355	0.0098965
626	LOC_Os05g05950	-1.26283	0.0010648
627	LOC_Os05g06510	-3.37291	1.1e-06
628	LOC_Os05g06940	1.53837	0.0440088
629	LOC_Os05g07050	-1.4067	0.0001688
630	LOC_Os05g07870	1.14017	0.0076711
631	LOC_Os05g07890	-1.44973	0.0004126
632	LOC_Os05g08610	-2.66526	0.0003754
633	LOC_Os05g11320	-1.14296	0.0026196
634	LOC_Os05g11720	1.62179	0.0227127
635	LOC_Os05g13360	1.17444	0.0075077
636	LOC_Os05g13940	-1.09446	0.0142093
637	LOC_Os05g14040	-1.67697	0.0139983
638	LOC_Os05g16640	-2.55259	0.0102181
639	LOC_Os05g18280	-1.93465	0.0105488
640	LOC_Os05g20020	2.57994	0.0055929
641	LOC_Os05g22930	1.42914	0.0004041
642	LOC_Os05g23320	-1.83838	0.0135518
643	LOC_Os05g24550	-1.24979	0.000857
644	LOC_Os05g25450	-1.21089	0.0026844
645	LOC_Os05g25850	-1.091	0.0451968
646	LOC_Os05g26820	1.81631	3e-07
647	LOC_Os05g27010	1.34699	0.0108254
648	LOC_Os05g27730	-1.69974	0.0135518
649	LOC_Os05g28460	-2.21354	1.42e-05
650	LOC_Os05g29735	-1.6276	0.045441
651	LOC_Os05g30250	1.07291	0.0186339
652	LOC_Os05g31040	-1.27402	0.0324797
653	LOC_Os05g31140	1.78082	0.0040564
654	LOC_Os05g31200	1.80876	0.0010405
655	LOC_Os05g32140	-1.45138	0.0004909
656	LOC_Os05g32820	-1.11142	0.0087472
657	LOC_Os05g34470	-2.15897	3.9e-06
658	LOC_Os05g34550	-1.10129	0.0198132
659	LOC_Os05g35330	1.79925	0.0065629
660	LOC_Os05g35650	-1.48158	0.000372
661	LOC_Os05g37250	-0.948359	0.0332336
662	LOC_Os05g37410	-1.76796	0.002315
663	LOC_Os05g37520	-2.27408	2.36e-05
664	LOC_Os05g37900	1.09157	0.0374655
665	LOC_Os05g37930	2.11717	0
666	LOC_Os05g38270	1.57241	0.0281404
667	LOC_Os05g38490	2.79099	0.0336605
668	LOC_Os05g38530	1.23869	0.004469
669	LOC_Os05g39380	-0.9239	0.0438
670	LOC_Os05g39760	-1.46279	0.0147913
671	LOC_Os05g39800	-2.20933	0
672	LOC_Os05g40700	-2.35265	0.034306
673	LOC_Os05g41190	1.15897	0.0023667
674	LOC_Os05g41440	-0.93981	0.0385829
675	LOC_Os05g41610	-1.76012	8e-07
676	LOC_Os05g42110	-2.09917	0.0461854
677	LOC_Os05g42250	-1.06141	0.0146789
678	LOC_Os05g43040	-1.54668	8.56e-05
679	LOC_Os05g43460	1.00601	0.0160017
680	LOC_Os05g43760	-1.0121	0.0302271
681	LOC_Os05g44080	1.13227	0.0115372
682	LOC_Os05g44300	2.47991	0
683	LOC_Os05g45810	0.8922	0.0492722
684	LOC_Os05g45830	0.935224	0.044856
685	LOC_Os05g45840	1.25495	0.0185053
686	LOC_Os05g45920	-2.38323	0
687	LOC_Os05g46845	-1.12273	0.0241887
688	LOC_Os05g47510	-2.10762	0.0228606
689	LOC_Os05g47840	1.30742	0.0055692
690	LOC_Os05g47850	-2.44247	7.8e-06
691	LOC_Os05g48070	-1.10221	0.0189719
692	LOC_Os05g48580	2.00102	0.0046591
693	LOC_Os05g48650	-1.75075	0.0019075
694	LOC_Os05g48760	1.28126	0.0004787
695	LOC_Os05g48810	1.45915	0.0022214
696	LOC_Os05g49610	-0.939917	0.0356306
697	LOC_Os05g49860	1.84397	0.0021344
698	LOC_Os05g50500	1.16666	0.0051957
699	LOC_Os05g50510	1.30441	0.0010044
700	LOC_Os05g50550	1.21724	0.0193693
701	LOC_Os05g50800	3.29335	0.0002292
702	LOC_Os05g51150	-3.70769	1e-07
703	LOC_Os05g51620	1.23527	0.0012528
704	LOC_Os06g01450	-1.20941	0.007556
705	LOC_Os06g01760	2.51041	0.0034878
706	LOC_Os06g01790	-2.01418	0
707	LOC_Os06g02130	-1.2295	0.0026804
708	LOC_Os06g02144	-1.01043	0.0129475
709	LOC_Os06g02480	-1.12695	0.040454
710	LOC_Os06g02490	-0.876143	0.0480129
711	LOC_Os06g03860	1.17971	0.0041647
712	LOC_Os06g04020	1.43451	0.0005995
713	LOC_Os06g04030	1.52552	0.0028263
714	LOC_Os06g04070	0.982003	0.0134192
715	LOC_Os06g04510	-1.30716	0.0006293
716	LOC_Os06g04820	1.52692	0.0237125
717	LOC_Os06g04920	2.81205	0.0005231
718	LOC_Os06g05430	1.87526	0.0420896
719	LOC_Os06g06850	-2.57353	1.4e-05
720	LOC_Os06g07120	1.39748	0.0001576
721	LOC_Os06g07200	-1.96645	0.0420149
722	LOC_Os06g08320	-1.44808	0.0199987
723	LOC_Os06g08460	-3.21362	0.0171302
724	LOC_Os06g08670	1.0842	0.007317
725	LOC_Os06g09320	1.65199	0.0135518
726	LOC_Os06g09880	-3.63265	3.3e-06
727	LOC_Os06g11380	0.884498	0.040454
728	LOC_Os06g12370	-1.55801	0.003913
729	LOC_Os06g12455	2.83505	7.2e-05
730	LOC_Os06g12460	1.91367	0.0319931
731	LOC_Os06g12660	-1.58585	0.0395695
732	LOC_Os06g15360	-1.20986	0.0015827
733	LOC_Os06g15760	0.921155	0.0439766
734	LOC_Os06g15810	1.31155	0.0084988
735	LOC_Os06g15990	-2.61995	0
736	LOC_Os06g16420	1.29824	0.0006293
737	LOC_Os06g18150	-2.83904	0.0005166
738	LOC_Os06g20410	-1.90998	0.0001377
739	LOC_Os06g21330	-1.01724	0.0228828
740	LOC_Os06g21380	1.05166	0.0137713
741	LOC_Os06g21550	-1.0299	0.0144297
742	LOC_Os06g22030	-2.14477	7.48e-05
743	LOC_Os06g24190	-1.86359	0.0001591
744	LOC_Os06g27860	1.71245	0.0188276
745	LOC_Os06g28194	-1.42045	8.4e-05
746	LOC_Os06g28630	1.45953	0.0429821
747	LOC_Os06g29844	1.3679	0.0050123
748	LOC_Os06g30310	-1.08922	0.0068853
749	LOC_Os06g30420	-2.06951	0.0329402
750	LOC_Os06g30820	-1.48642	0.0210883
751	LOC_Os06g30970	1.00923	0.0139014
752	LOC_Os06g32590	-1.42573	0.0050487
753	LOC_Os06g36070	1.19058	0.0024554
754	LOC_Os06g36360	-0.91455	0.0283337
755	LOC_Os06g36400	-2.37265	0.0085173
756	LOC_Os06g36670	1.96945	0.0308767
757	LOC_Os06g36710	-1.10293	0.0354863
758	LOC_Os06g37490	-2.21218	0.0403932
759	LOC_Os06g39240	3.23665	0.0066296
760	LOC_Os06g39260	1.12448	0.012907
761	LOC_Os06g39900	1.35295	0.0009713
762	LOC_Os06g39906	-2.90616	0
763	LOC_Os06g41780	1.29912	0.0159299
764	LOC_Os06g41990	-1.20238	0.0020757
765	LOC_Os06g43875	-2.19702	5e-07
766	LOC_Os06g43990	1.39127	0.00806
767	LOC_Os06g44160	-1.13921	0.0462953
768	LOC_Os06g44180	-1.11448	0.0458387
769	LOC_Os06g44230	-1.42873	0.0100554
770	LOC_Os06g44250	1.3341	0.0144919
771	LOC_Os06g44260	1.3578	0.0004099
772	LOC_Os06g44620	-1.64315	0.0009799
773	LOC_Os06g45000	1.12519	0.0199133
774	LOC_Os06g45020	1.33573	0.0139101
775	LOC_Os06g45040	1.89479	5e-07
776	LOC_Os06g46670	1.43147	5.33e-05
777	LOC_Os06g46900	1.55038	0.0001591
778	LOC_Os06g46920	-3.59761	0.0010867
779	LOC_Os06g47310	0.986489	0.0204946
780	LOC_Os06g47330	1.02485	0.0251742
781	LOC_Os06g47650	1.00397	0.0340147
782	LOC_Os06g47800	-1.94734	0.0064729
783	LOC_Os06g47920	-1.99344	0.0071625
784	LOC_Os06g47930	-1.71177	4.93e-05
785	LOC_Os06g48560	-2.57293	0
786	LOC_Os06g48620	0.955367	0.0213461
787	LOC_Os06g48800	1.21604	0.0490069
788	LOC_Os06g48810	4.79779	1.39e-05
789	LOC_Os06g49120	1.42125	0.0005011
790	LOC_Os06g49500	-2.01898	0
791	LOC_Os06g49790	0.836496	0.0481845
792	LOC_Os06g50900	2.87863	0.0004868
793	LOC_Os07g01090	1.25854	0.0031729
794	LOC_Os07g02100	-2.10882	0.0462953
795	LOC_Os07g02120	-1.54174	0.0072095
796	LOC_Os07g02540	1.47041	0.000515
797	LOC_Os07g03710	2.46338	0.0410719
798	LOC_Os07g03730	3.07507	0.0021118
799	LOC_Os07g04430	-1.74622	0.0012567
800	LOC_Os07g04910	1.07039	0.0116551
801	LOC_Os07g04990	-0.851662	0.0477659
802	LOC_Os07g05420	2.09555	0.0192862
803	LOC_Os07g06080	-1.62933	8.5e-05
804	LOC_Os07g06860	-4.08634	0.0035237
805	LOC_Os07g07450	-2.36699	0.0078004
806	LOC_Os07g07480	-0.949694	0.0228828
807	LOC_Os07g08150	1.95006	0.0038242
808	LOC_Os07g08200	1.8506	0.0262366
809	LOC_Os07g08340	-2.12652	0
810	LOC_Os07g08710	2.62615	0
811	LOC_Os07g10600	0.925022	0.0369908
812	LOC_Os07g12610	-1.80806	0.0401868
813	LOC_Os07g13170	-1.26996	0.003641
814	LOC_Os07g17250	-1.41908	0.0076178
815	LOC_Os07g22930	1.45713	0.0002084
816	LOC_Os07g24230	2.09544	0
817	LOC_Os07g26630	2.43696	0
818	LOC_Os07g26640	1.67472	0.0039535
819	LOC_Os07g26660	1.49301	0.0015494
820	LOC_Os07g26690	1.05996	0.0054679
821	LOC_Os07g26940	-1.05957	0.0203733
822	LOC_Os07g28040	1.6418	2.2e-06
823	LOC_Os07g29070	2.00884	0.0378144
824	LOC_Os07g29240	-1.35694	0.0003678
825	LOC_Os07g29410	-0.974107	0.0229437
826	LOC_Os07g29620	-1.11282	0.0046605
827	LOC_Os07g31430	-4.83279	0.0213196
828	LOC_Os07g34570	-6.86764	0.0142093
829	LOC_Os07g34650	-1.54964	0.000227
830	LOC_Os07g34750	-1.92934	0.009859
831	LOC_Os07g36820	1.17241	0.0071091
832	LOC_Os07g37230	1.95675	0.0204398
833	LOC_Os07g37560	1.1443	0.0026725
834	LOC_Os07g37740	0.926264	0.0481845
835	LOC_Os07g38230	-1.49156	4.07e-05
836	LOC_Os07g38390	-1.46381	0.0210179
837	LOC_Os07g38790	-1.31637	0.0026875
838	LOC_Os07g39010	1.46619	0.0070249
839	LOC_Os07g39740	-2.42897	0.0021118
840	LOC_Os07g41320	-3.55751	0.0016061
841	LOC_Os07g41710	-1.2931	0.012602
842	LOC_Os07g42280	1.22334	0.018329
843	LOC_Os07g42590	1.65145	0.000106
844	LOC_Os07g42750	-2.67865	0.0001853
845	LOC_Os07g43470	1.0633	0.0066296
846	LOC_Os07g44060	1.63333	0.0002697
847	LOC_Os07g44160	-1.02435	0.0099361
848	LOC_Os07g44290	1.51556	0.0137349
849	LOC_Os07g44330	1.41212	0.0001955
850	LOC_Os07g44740	1.25499	0.0013511
851	LOC_Os07g44830	3.46568	0.0011244
852	LOC_Os07g44900	1.32635	0.027054
853	LOC_Os07g45000	1.03087	0.0226036
854	LOC_Os07g46330	0.895473	0.0313212
855	LOC_Os07g46510	1.17467	0.0059823
856	LOC_Os07g46520	0.982679	0.0166752
857	LOC_Os07g46570	1.23773	0.0033442
858	LOC_Os07g46630	-1.23391	0.0272582
859	LOC_Os07g47110	0.924279	0.0410719
860	LOC_Os07g47590	1.14028	0.012081
861	LOC_Os07g47820	-1.04709	0.0166752
862	LOC_Os07g48020	1.607	0.0059945
863	LOC_Os07g48040	-3.57443	0
864	LOC_Os07g48090	-1.78621	5e-07
865	LOC_Os07g48330	-1.90601	0.009474
866	LOC_Os07g48460	-1.05748	0.0278628
867	LOC_Os07g48490	-1.25457	0.0009083
868	LOC_Os07g48500	-0.848468	0.0462041
869	LOC_Os07g49110	0.960801	0.0143305
870	LOC_Os07g49114	2.23261	0.0025295
871	LOC_Os08g01140	1.49985	0.0395046
872	LOC_Os08g01940	-2.29124	0
873	LOC_Os08g02500	2.56295	0.0199133
874	LOC_Os08g03430	1.43005	0.0001628
875	LOC_Os08g03520	-1.01931	0.0184124
876	LOC_Os08g04440	-1.01698	0.0204946
877	LOC_Os08g04450	-2.94479	2.2e-06
878	LOC_Os08g04500	3.1309	1.47e-05
879	LOC_Os08g04830	2.50671	0
880	LOC_Os08g04840	1.3804	0.0003051
881	LOC_Os08g05280	-1.26238	0.0027308
882	LOC_Os08g06110	2.67383	1.3e-06
883	LOC_Os08g08120	1.4003	0.0031735
884	LOC_Os08g08205	-1.27555	0.0131213
885	LOC_Os08g08850	3.0237	0
886	LOC_Os08g09190	-2.11293	8e-07
887	LOC_Os08g09200	-1.33427	0.0004546
888	LOC_Os08g09210	-1.34532	0.0064264
889	LOC_Os08g09690	1.02518	0.0247157
890	LOC_Os08g10570	-1.18197	0.0053179
891	LOC_Os08g10630	-1.62144	0.0058171
892	LOC_Os08g13795	-2.44583	0.0196876
893	LOC_Os08g14940	1.70839	0.0037895
894	LOC_Os08g14950	1.33077	0.0339256
895	LOC_Os08g15030	-1.39941	0.0281034
896	LOC_Os08g15650	-1.99332	6.8e-06
897	LOC_Os08g16810	1.05581	0.008502
898	LOC_Os08g16830	1.07869	0.0049648
899	LOC_Os08g16910	1.57333	0.0099056
900	LOC_Os08g16930	1.01252	0.0221925
901	LOC_Os08g17160	2.07852	0.0162636
902	LOC_Os08g17784	-3.88311	0.0007068
903	LOC_Os08g20020	1.40725	8.5e-05
904	LOC_Os08g20410	1.60425	0.0121665
905	LOC_Os08g25390	-1.40164	0.0446383
906	LOC_Os08g25624	-2.67036	0
907	LOC_Os08g29600	1.14102	0.036027
908	LOC_Os08g30210	1.91548	0.0002697
909	LOC_Os08g31700	-1.82933	0.0028101
910	LOC_Os08g32120	1.43915	5.19e-05
911	LOC_Os08g32690	-1.11203	0.0262912
912	LOC_Os08g32930	-3.77055	0
913	LOC_Os08g34150	1.27212	0.0159359
914	LOC_Os08g34240	1.18297	0.001552
915	LOC_Os08g34390	-1.93461	0.0004757
916	LOC_Os08g35860	1.20025	0.001263
917	LOC_Os08g36140	-1.21335	0.0031333
918	LOC_Os08g37010	1.08444	0.009061
919	LOC_Os08g37040	1.514	0.0430113
920	LOC_Os08g37370	1.41352	8e-05
921	LOC_Os08g37456	-4.12574	0.0003754
922	LOC_Os08g37610	1.04969	0.0068254
923	LOC_Os08g37700	-2.29792	0
924	LOC_Os08g37960	-1.16744	0.0181111
925	LOC_Os08g38890	-2.10237	0.0279683
926	LOC_Os08g39140	1.87888	0.0004808
927	LOC_Os08g40570	-1.08784	0.0139014
928	LOC_Os08g40850	-1.51255	0.035935
929	LOC_Os08g40910	2.75166	0.007853
930	LOC_Os08g41090	-2.68478	0.0010132
931	LOC_Os08g41650	-1.51534	0.027538
932	LOC_Os08g41910	-1.91763	8.76e-05
933	LOC_Os08g42390	-3.10977	0.0007146
934	LOC_Os08g42560	-1.29018	0.0023274
935	LOC_Os08g42590	-1.19605	0.0018411
936	LOC_Os08g43170	0.965994	0.0333806
937	LOC_Os08g43190	-1.87899	5.9e-06
938	LOC_Os08g43230	-1.31492	0.0007054
939	LOC_Os08g44370	1.2414	0.0013977
940	LOC_Os08g44850	-1.42585	0.0336605
941	LOC_Os08g45190	1.49659	0.0004107
942	LOC_Os09g02770	-2.26977	1.5e-06
943	LOC_Os09g03680	1.73049	0.0003233
944	LOC_Os09g04160	-4.13988	0.0065215
945	LOC_Os09g06499	0.898509	0.0397022
946	LOC_Os09g08390	0.838331	0.0420149
947	LOC_Os09g10340	2.36765	0.036498
948	LOC_Os09g11480	-4.98885	0.0001916
949	LOC_Os09g12310	-2.24128	0.0436264
950	LOC_Os09g13470	-4.2748	0
951	LOC_Os09g15810	-1.43671	0.0156238
952	LOC_Os09g16920	-1.39811	0.0004616
953	LOC_Os09g19952	3.35219	0.0302819
954	LOC_Os09g20240	0.84432	0.0483588
955	LOC_Os09g20900	1.0091	0.0171302
956	LOC_Os09g21180	-0.980225	0.0356983
957	LOC_Os09g21230	-2.63438	0.00016
958	LOC_Os09g23350	-1.43984	0.0002061
959	LOC_Os09g23820	1.32697	0.0451968
960	LOC_Os09g24980	1.07598	0.045441
961	LOC_Os09g25090	3.07383	0
962	LOC_Os09g25100	3.38845	0.0001624
963	LOC_Os09g25810	1.15211	0.0375246
964	LOC_Os09g26570	2.43619	1e-07
965	LOC_Os09g26590	3.2254	0.0380174
966	LOC_Os09g27030	-1.65926	2e-06
967	LOC_Os09g27610	-1.13284	0.0173119
968	LOC_Os09g28470	-4.79766	0.0446383
969	LOC_Os09g28480	-1.72597	2.65e-05
970	LOC_Os09g28690	1.97651	8.6e-06
971	LOC_Os09g28910	0.907101	0.045441
972	LOC_Os09g29130	1.49148	9.25e-05
973	LOC_Os09g29490	-1.4363	0.0016503
974	LOC_Os09g31170	-2.72865	0
975	LOC_Os09g31454	-1.13512	0.012602
976	LOC_Os09g32030	-1.71609	2.7e-06
977	LOC_Os09g33480	-1.26091	0.0010867
978	LOC_Os09g33690	-1.16705	0.0036666
979	LOC_Os09g34150	-2.35494	0.0181111
980	LOC_Os09g34900	1.62614	0.0430243
981	LOC_Os09g34920	-1.31804	0.0401515
982	LOC_Os09g35680	-0.967212	0.0329402
983	LOC_Os09g35790	0.932817	0.0359598
984	LOC_Os09g35940	-1.33979	0.0007054
985	LOC_Os09g36030	-1.99794	0.0040195
986	LOC_Os09g36060	-4.65069	0.0252776
987	LOC_Os09g36070	-4.41615	0
988	LOC_Os09g36080	-1.01668	0.0450497
989	LOC_Os09g36580	-1.10356	0.0187489
990	LOC_Os09g36770	0.946631	0.0406593
991	LOC_Os09g37240	-2.85277	0.0001104
992	LOC_Os09g37620	-3.7405	1e-07
993	LOC_Os09g37910	1.85556	0.0053683
994	LOC_Os09g37949	1.28782	0.0040771
995	LOC_Os09g38020	2.13096	0.0068853
996	LOC_Os09g38090	1.22343	0.0004046
997	LOC_Os09g38130	1.32098	0.0041531
998	LOC_Os09g38410	1.15556	0.0040771
999	LOC_Os09g38772	-1.16708	0.0369493
1000	LOC_Os09g39400	1.10054	0.0092665
1001	LOC_Os09g39740	-2.467	0
1002	LOC_Os10g01080	1.43677	0.004014
1003	LOC_Os10g02210	-1.55631	0.0401515
1004	LOC_Os10g02240	-1.37781	0.0002252
1005	LOC_Os10g02480	1.07971	0.010017
1006	LOC_Os10g05088	-1.96919	0.0009658
1007	LOC_Os10g08474	-1.12549	0.0068853
1008	LOC_Os10g13850	2.76225	0.000372
1009	LOC_Os10g13940	1.23393	0.0097288
1010	LOC_Os10g18370	2.84966	0
1011	LOC_Os10g18480	-2.34022	0.0051362
1012	LOC_Os10g18490	-3.00112	4.61e-05
1013	LOC_Os10g18510	-2.97652	0.0430604
1014	LOC_Os10g20060	-2.12708	0.0356279
1015	LOC_Os10g21268	2.4925	0.0309793
1016	LOC_Os10g21376	2.63943	0.0239528
1017	LOC_Os10g21810	1.17167	0.0018023
1018	LOC_Os10g21930	-0.927066	0.0402887
1019	LOC_Os10g22070	-1.92171	0.0100242
1020	LOC_Os10g22430	1.2731	0.0006918
1021	LOC_Os10g22560	0.912403	0.03077
1022	LOC_Os10g26070	-2.10222	0.0313212
1023	LOC_Os10g26620	1.33276	0.0124417
1024	LOC_Os10g26850	-1.67744	0.0001821
1025	LOC_Os10g26940	3.12986	0.0203733
1026	LOC_Os10g28600	-1.76647	2.1e-06
1027	LOC_Os10g29470	1.19837	0.0010418
1028	LOC_Os10g30100	-1.21879	0.0090307
1029	LOC_Os10g30156	1.03756	0.0105488
1030	LOC_Os10g31856	-1.18671	0.0336605
1031	LOC_Os10g32520	-1.64517	0.0386455
1032	LOC_Os10g32800	-2.07798	0.0188745
1033	LOC_Os10g32990	-2.38206	0.0209637
1034	LOC_Os10g33310	-1.02017	0.0313212
1035	LOC_Os10g33420	1.16335	0.0099056
1036	LOC_Os10g35150	1.23491	0.0021118
1037	LOC_Os10g35450	-1.28881	0.0440088
1038	LOC_Os10g35800	-3.87599	0.0016802
1039	LOC_Os10g35940	1.01996	0.0401515
1040	LOC_Os10g36580	-1.34709	0.0006776
1041	LOC_Os10g36690	-2.09037	1e-07
1042	LOC_Os10g37260	1.60387	0.0001616
1043	LOC_Os10g37500	0.851201	0.0453264
1044	LOC_Os10g37740	1.33345	0.0005072
1045	LOC_Os10g38208	2.06744	0.0091721
1046	LOC_Os10g38580	1.30938	0.0007866
1047	LOC_Os10g38870	1.10195	0.0031763
1048	LOC_Os10g39390	-1.64266	0.0009498
1049	LOC_Os10g40584	1.85521	0.001109
1050	LOC_Os10g40700	2.22014	0.0042069
1051	LOC_Os10g40720	2.43666	0.0183749
1052	LOC_Os10g41100	1.08294	0.0065281
1053	LOC_Os10g41534	-1.38112	0.0063006
1054	LOC_Os10g41749	0.890979	0.0458387
1055	LOC_Os10g41940	-1.14433	0.0314992
1056	LOC_Os10g42299	1.24297	0.0430438
1057	LOC_Os10g42320	-0.947462	0.0401515
1058	LOC_Os10g42780	1.34565	0.0327397
1059	LOC_Os10g42900	-0.961379	0.0359598
1060	LOC_Os11g01720	-1.50414	0.0227127
1061	LOC_Os11g03110	1.34546	0.0097386
1062	LOC_Os11g04104	1.38799	0.0010564
1063	LOC_Os11g04500	1.02615	0.0375246
1064	LOC_Os11g05380	-3.40548	0.0209637
1065	LOC_Os11g05550	-1.57306	0.0002629
1066	LOC_Os11g05780	1.30356	0.0090859
1067	LOC_Os11g05930	-2.75876	0
1068	LOC_Os11g05990	1.27709	0.0007317
1069	LOC_Os11g07960	-2.32907	0.0010086
1070	LOC_Os11g08300	-1.59598	0.0270905
1071	LOC_Os11g09010	-0.994909	0.0194809
1072	LOC_Os11g09474	-1.99877	0.0024554
1073	LOC_Os11g10520	-1.7972	0.0003122
1074	LOC_Os11g10850	-1.30895	0.0141504
1075	LOC_Os11g11000	1.1784	0.0059945
1076	LOC_Os11g11210	1.02327	0.0365675
1077	LOC_Os11g11320	1.27945	0.0325296
1078	LOC_Os11g13810	1.08988	0.0145825
1079	LOC_Os11g13850	1.00122	0.0099361
1080	LOC_Os11g16470	-1.61004	0.0107374
1081	LOC_Os11g16480	-1.19484	0.0203733
1082	LOC_Os11g17530	1.01945	0.0451968
1083	LOC_Os11g21804	1.90997	3.9e-05
1084	LOC_Os11g24570	-1.54364	0.0007054
1085	LOC_Os11g28340	1.14354	0.0111781
1086	LOC_Os11g29400	-1.12274	0.0067723
1087	LOC_Os11g29720	-1.19077	0.0108572
1088	LOC_Os11g29810	1.83871	0.0064264
1089	LOC_Os11g29900	0.914949	0.0388336
1090	LOC_Os11g32880	-1.8117	0.0002352
1091	LOC_Os11g33100	1.13396	0.0151943
1092	LOC_Os11g34110	-1.01088	0.0364473
1093	LOC_Os11g34460	-7.05193	0.0067083
1094	LOC_Os11g34870	1.47958	3.24e-05
1095	LOC_Os11g36200	-1.79366	0.0197599
1096	LOC_Os11g38810	3.03402	0.0002697
1097	LOC_Os11g39380	-1.39076	0.0375304
1098	LOC_Os11g39640	-0.897874	0.0461272
1099	LOC_Os11g40090	-1.13893	0.0127641
1100	LOC_Os11g40590	-2.31663	0.007962
1101	LOC_Os11g42030	-1.58435	0.0004808
1102	LOC_Os11g42510	1.14171	0.0025318
1103	LOC_Os11g43860	1.55865	0.0042069
1104	LOC_Os11g47809	1.07135	0.0096683
1105	LOC_Os11g47930	-1.62839	0.0035408
1106	LOC_Os11g47960	2.15552	0
1107	LOC_Os11g47970	0.976496	0.0097288
1108	LOC_Os11g47980	1.85658	1.37e-05
1109	LOC_Os11g48020	0.880964	0.0492722
1110	LOC_Os11g48080	-1.42936	0.0228828
1111	LOC_Os11g48100	-2.56494	0.0203733
1112	LOC_Os12g02620	1.41534	0.0194871
1113	LOC_Os12g03260	1.74864	0.0006461
1114	LOC_Os12g03420	-1.76546	4.51e-05
1115	LOC_Os12g03860	2.23861	4.9e-06
1116	LOC_Os12g05260	1.47185	0.0015586
1117	LOC_Os12g05550	1.77785	4e-07
1118	LOC_Os12g05600	-1.81156	0.0388336
1119	LOC_Os12g05655	1.02714	0.0323384
1120	LOC_Os12g06250	-3.32026	0
1121	LOC_Os12g07190	0.848371	0.0451968
1122	LOC_Os12g07270	-0.974641	0.0335389
1123	LOC_Os12g07650	-1.73183	0.0038433
1124	LOC_Os12g08760	1.06749	0.0118184
1125	LOC_Os12g08810	1.05014	0.0171302
1126	LOC_Os12g09720	-1.25527	0.0068853
1127	LOC_Os12g10184	-1.87907	8.74e-05
1128	LOC_Os12g10190	-1.32057	0.0060273
1129	LOC_Os12g10720	1.12739	0.0407455
1130	LOC_Os12g12580	1.16909	0.0066039
1131	LOC_Os12g12850	-1.25223	0.0010896
1132	LOC_Os12g13120	1.55729	0.0001569
1133	LOC_Os12g13790	-3.94927	0.0008289
1134	LOC_Os12g19530	1.06135	0.0057382
1135	LOC_Os12g23280	0.943126	0.0258889
1136	LOC_Os12g25490	1.21398	0.0083767
1137	LOC_Os12g27440	2.52533	1e-07
1138	LOC_Os12g31440	1.11491	0.006958
1139	LOC_Os12g32230	-1.2382	0.0092665
1140	LOC_Os12g32240	-1.53554	0.0004356
1141	LOC_Os12g32580	1.23084	0.0057382
1142	LOC_Os12g32760	2.95969	0
1143	LOC_Os12g32940	-1.40557	0.0004808
1144	LOC_Os12g32986	1.01299	0.010678
1145	LOC_Os12g36770	-1.31462	0.033298
1146	LOC_Os12g37710	-1.1821	0.021014
1147	LOC_Os12g38200	2.75281	0.033138
1148	LOC_Os12g38480	1.58652	0.0011291
1149	LOC_Os12g38750	-2.27984	1.3e-06
1150	LOC_Os12g38850	1.7743	0.0059384
1151	LOC_Os12g38870	-1.17551	0.0042874
1152	LOC_Os12g39080	-0.969603	0.040454
1153	LOC_Os12g39200	-1.14687	0.0046691
1154	LOC_Os12g39710	-2.33399	1e-07
1155	LOC_Os12g40390	-2.06633	0.0122733
1156	LOC_Os12g40470	-2.89209	1.9e-06
1157	LOC_Os12g40920	-2.31006	0.0050935
1158	LOC_Os12g41390	-0.934948	0.0428704
1159	LOC_Os12g41650	1.59155	0.0001143
1160	LOC_Os12g41800	0.93521	0.0381393
1161	LOC_Os12g41810	1.3549	0.0033442
1162	LOC_Os12g42230	1.5527	4.49e-05
1163	LOC_Os12g42860	-1.06212	0.0124889
1164	LOC_Os12g43590	-1.26767	0.0237125
1165	LOC_Os12g43720	2.3189	6.14e-05
1166	LOC_Os12g44020	-1.19559	0.016176
1167	LOC_Os12g44060	-2.13614	0.0003754

## Sheet: Up-regulated
Entry	Gene locus	Log2fold change	P.adj
1	LOC_Os01g01484	1.10951	0.0081503
2	LOC_Os01g01870	1.22432	0.0280996
3	LOC_Os01g04590	1.45006	0.045441
4	LOC_Os01g05430	2.4133	0.0021494
5	LOC_Os01g05630	1.17067	0.0167401
6	LOC_Os01g05840	1.03398	0.0115621
7	LOC_Os01g05970	1.12599	0.0115621
8	LOC_Os01g07310	1.01319	0.0201754
9	LOC_Os01g07376	1.20558	0.0059661
10	LOC_Os01g07620	2.45667	3e-06
11	LOC_Os01g07700	1.70864	6.05e-05
12	LOC_Os01g07770	1.16867	0.0053658
13	LOC_Os01g08020	1.79605	0.0010502
14	LOC_Os01g08310	1.03	0.0345621
15	LOC_Os01g09305	1.21309	0.0141205
16	LOC_Os01g10260	2.52705	9.3e-06
17	LOC_Os01g12130	2.10726	0.0023274
18	LOC_Os01g12210	3.01362	0
19	LOC_Os01g12650	1.29742	0.0375246
20	LOC_Os01g12810	2.17118	0.0003107
21	LOC_Os01g13390	1.19721	0.0089341
22	LOC_Os01g13425	1.41491	0.02454
23	LOC_Os01g13480	0.940406	0.0185636
24	LOC_Os01g14410	1.16331	0.0247367
25	LOC_Os01g14510	1.12398	0.0193448
26	LOC_Os01g15770	1.01714	0.0359598
27	LOC_Os01g15900	2.139	1.89e-05
28	LOC_Os01g16060	1.30706	0.0327995
29	LOC_Os01g16260	1.66029	0.0001591
30	LOC_Os01g17390	1.07475	0.0057382
31	LOC_Os01g17396	1.68359	2.1e-06
32	LOC_Os01g18100	1.1351	0.0095759
33	LOC_Os01g18220	2.04399	0.0009816
34	LOC_Os01g18840	1.58789	0.0158869
35	LOC_Os01g19170	2.72662	0.0050935
36	LOC_Os01g21250	1.03891	0.0124599
37	LOC_Os01g23990	1.21921	0.026419
38	LOC_Os01g25920	4.75403	0.0381393
39	LOC_Os01g27360	1.44352	0.0099056
40	LOC_Os01g33784	1.01256	0.0235114
41	LOC_Os01g35184	1.04126	0.0161804
42	LOC_Os01g36220	1.80101	1.33e-05
43	LOC_Os01g36580	1.96744	0.0001269
44	LOC_Os01g37460	3.08518	0.0103518
45	LOC_Os01g37470	1.5373	0.0024931
46	LOC_Os01g37590	1.2073	0.0006776
47	LOC_Os01g40730	2.46626	0.012081
48	LOC_Os01g42730	1.37878	0.0003432
49	LOC_Os01g43230	1.61706	0.039981
50	LOC_Os01g43480	0.939828	0.0336605
51	LOC_Os01g43870	0.980093	0.0214571
52	LOC_Os01g45439	1.28868	0.0013055
53	LOC_Os01g45550	2.64545	0.012599
54	LOC_Os01g45700	1.8303	0.0213196
55	LOC_Os01g46080	1.15449	0.0302819
56	LOC_Os01g46260	2.02613	0.0004546
57	LOC_Os01g46926	0.963727	0.016258
58	LOC_Os01g49310	1.46174	0.0104825
59	LOC_Os01g50170	1.56021	0.0216498
60	LOC_Os01g50370	2.37519	0.0071784
61	LOC_Os01g50460	1.49825	8.5e-05
62	LOC_Os01g50760	1.08362	0.0051341
63	LOC_Os01g51040	3.01402	0.000125
64	LOC_Os01g51540	1.52112	6.79e-05
65	LOC_Os01g51754	1.18338	0.0359598
66	LOC_Os01g52640	0.951435	0.039098
67	LOC_Os01g54630	1.63835	0.0131032
68	LOC_Os01g55360	1.03228	0.0120226
69	LOC_Os01g56180	0.919368	0.0405209
70	LOC_Os01g56780	0.927345	0.0481382
71	LOC_Os01g58034	4.39968	0.0006754
72	LOC_Os01g58220	1.18111	0.0028344
73	LOC_Os01g60230	1.03458	0.011415
74	LOC_Os01g60450	2.60462	1e-07
75	LOC_Os01g60830	1.39008	0.0013184
76	LOC_Os01g61940	1.86077	0.0480085
77	LOC_Os01g62070	1.22582	0.0012567
78	LOC_Os01g62244	1.103	0.0070085
79	LOC_Os01g62290	1.97918	8.3e-06
80	LOC_Os01g62810	1.94696	0.0004217
81	LOC_Os01g62840	1.91681	6.79e-05
82	LOC_Os01g63210	1.24215	0.0006663
83	LOC_Os01g64640	3.26707	0
84	LOC_Os01g64660	1.548	7.1e-06
85	LOC_Os01g65260	1.80137	1.38e-05
86	LOC_Os01g65986	1.10297	0.0241153
87	LOC_Os01g66850	1.00094	0.0137136
88	LOC_Os01g67320	1.25485	0.0031333
89	LOC_Os01g67330	1.22665	0.0195702
90	LOC_Os01g67370	2.13883	0.0002697
91	LOC_Os01g67590	1.29382	0.0085173
92	LOC_Os01g68330	0.957956	0.0305141
93	LOC_Os01g68589	2.45522	0.0395046
94	LOC_Os01g69030	1.02763	0.0065937
95	LOC_Os01g70310	1.01146	0.0199987
96	LOC_Os01g72100	1.00103	0.0230992
97	LOC_Os01g73960	0.83998	0.0478908
98	LOC_Os02g01590	3.31818	0
99	LOC_Os02g02380	1.75203	3.5e-06
100	LOC_Os02g02470	1.09993	0.0057436
101	LOC_Os02g02490	1.78159	0.003641
102	LOC_Os02g02524	1.11151	0.0262912
103	LOC_Os02g02750	1.14835	0.0070554
104	LOC_Os02g02980	0.969425	0.0229408
105	LOC_Os02g03330	0.887129	0.0246124
106	LOC_Os02g04170	2.15887	1e-07
107	LOC_Os02g04510	1.43099	0.0002166
108	LOC_Os02g04550	1.70137	0.0004616
109	LOC_Os02g04650	1.11088	0.0083768
110	LOC_Os02g04710	0.973306	0.0223558
111	LOC_Os02g06430	1.36267	0.0143305
112	LOC_Os02g06840	1.59116	2.89e-05
113	LOC_Os02g07830	1.1651	0.0112263
114	LOC_Os02g08490	1.15023	0.0162342
115	LOC_Os02g09980	1.76913	0.000775
116	LOC_Os02g10990	2.15223	0.03077
117	LOC_Os02g11640	1.00015	0.0242313
118	LOC_Os02g11670	1.99284	0.0370467
119	LOC_Os02g12790	1.36674	0.0001944
120	LOC_Os02g12870	1.1053	0.0329402
121	LOC_Os02g13270	1.04576	0.047904
122	LOC_Os02g19410	2.95284	0.0001377
123	LOC_Os02g19530	1.22571	0.0040874
124	LOC_Os02g21700	2.84349	0.0035237
125	LOC_Os02g21705	1.27625	0.0118976
126	LOC_Os02g26860	0.974808	0.0178407
127	LOC_Os02g27220	1.263	0.0042069
128	LOC_Os02g29510	1.43834	0.0163556
129	LOC_Os02g30210	1.02348	0.0138797
130	LOC_Os02g31070	0.924475	0.0366582
131	LOC_Os02g31874	1.28216	0.0034878
132	LOC_Os02g32780	0.996469	0.0329402
133	LOC_Os02g33680	1.29481	0.0065074
134	LOC_Os02g35160	0.981851	0.029505
135	LOC_Os02g35190	0.90444	0.0388028
136	LOC_Os02g36210	1.21154	0.0084988
137	LOC_Os02g36340	1.56884	2.51e-05
138	LOC_Os02g36490	1.2653	0.0096453
139	LOC_Os02g36550	2.16277	0.0430479
140	LOC_Os02g36590	1.32181	0.0017082
141	LOC_Os02g38020	1.49524	1.44e-05
142	LOC_Os02g38120	1.26162	0.0463738
143	LOC_Os02g39360	0.921197	0.0364473
144	LOC_Os02g39730	1.33641	0.0125336
145	LOC_Os02g39790	1.17146	0.0016802
146	LOC_Os02g39950	1.53594	0.0006642
147	LOC_Os02g40900	1.31297	0.0012963
148	LOC_Os02g41860	1.16852	0.0011961
149	LOC_Os02g42940	1.10292	0.0068853
150	LOC_Os02g43340	1.57343	0.0033249
151	LOC_Os02g43550	1.19795	0.0084178
152	LOC_Os02g44360	1.06069	0.0085665
153	LOC_Os02g44370	0.84913	0.0445721
154	LOC_Os02g44920	2.23998	0.0138556
155	LOC_Os02g44940	1.51142	0.0003619
156	LOC_Os02g45320	0.938787	0.0466587
157	LOC_Os02g45540	1.14018	0.0036757
158	LOC_Os02g46340	1.64465	4.99e-05
159	LOC_Os02g47010	1.23446	0.009713
160	LOC_Os02g47200	0.997676	0.0120752
161	LOC_Os02g48350	1.37389	0.0353138
162	LOC_Os02g49260	2.23591	0.0199133
163	LOC_Os02g49590	1.58551	0.0007762
164	LOC_Os02g52150	2.39089	2.23e-05
165	LOC_Os02g52210	0.979916	0.0431807
166	LOC_Os02g52490	2.90348	0.0010757
167	LOC_Os02g53140	0.993421	0.0094535
168	LOC_Os02g54140	2.15473	0
169	LOC_Os02g54150	1.40095	0.0005072
170	LOC_Os02g54624	0.968295	0.0289735
171	LOC_Os02g56900	1.73646	0.0006878
172	LOC_Os02g57060	3.56361	8e-07
173	LOC_Os02g57790	2.0024	0
174	LOC_Os02g58100	2.50986	7e-06
175	LOC_Os02g58270	0.875002	0.0361719
176	LOC_Os03g01150	0.995593	0.0461859
177	LOC_Os03g02830	0.993682	0.0293659
178	LOC_Os03g03470	1.27148	0.0084034
179	LOC_Os03g03510	1.37094	0.0002481
180	LOC_Os03g03520	2.66018	0.0008419
181	LOC_Os03g03590	1.23729	0.0053179
182	LOC_Os03g03670	0.948903	0.0278533
183	LOC_Os03g03680	1.61296	0.0480305
184	LOC_Os03g04500	1.12492	0.0381393
185	LOC_Os03g04680	1.76051	1.6e-06
186	LOC_Os03g05280	0.913871	0.0477343
187	LOC_Os03g05290	0.841483	0.0412042
188	LOC_Os03g05320	1.75992	1.6e-06
189	LOC_Os03g05660	1.24173	0.0059945
190	LOC_Os03g05840	2.03548	0.0346114
191	LOC_Os03g06520	0.914021	0.0241955
192	LOC_Os03g07870	0.994788	0.0237995
193	LOC_Os03g07960	1.30641	0.0418871
194	LOC_Os03g08100	1.10919	0.0275405
195	LOC_Os03g08270	1.03751	0.0097288
196	LOC_Os03g08390	1.03778	0.0136809
197	LOC_Os03g08900	1.2992	0.0004718
198	LOC_Os03g09220	1.02896	0.0072194
199	LOC_Os03g09250	2.35253	4e-07
200	LOC_Os03g10030	1.38027	0.0128586
201	LOC_Os03g10080	2.80387	0
202	LOC_Os03g10500	1.1422	0.0211101
203	LOC_Os03g11900	1.6333	0.0006063
204	LOC_Os03g11950	2.48585	0.0185041
205	LOC_Os03g12290	1.1681	0.004322
206	LOC_Os03g12840	0.975592	0.0237995
207	LOC_Os03g13010	0.95507	0.0209637
208	LOC_Os03g13050	2.5334	0.028935
209	LOC_Os03g13450	1.34051	0.0278533
210	LOC_Os03g14510	0.932558	0.0296817
211	LOC_Os03g14910	1.32827	0.0034878
212	LOC_Os03g14915	1.91567	9e-06
213	LOC_Os03g15033	0.984611	0.0444744
214	LOC_Os03g16700	1.69298	0.0034807
215	LOC_Os03g17100	2.1699	0.0027818
216	LOC_Os03g17590	1.29925	0.0276634
217	LOC_Os03g18170	1.86248	0.0351957
218	LOC_Os03g18940	1.22745	0.0111781
219	LOC_Os03g19240	1.45568	0.027538
220	LOC_Os03g21890	1.45602	6.05e-05
221	LOC_Os03g22620	2.0409	0.0020763
222	LOC_Os03g22634	3.2104	0.0002697
223	LOC_Os03g22790	1.73628	0.0187024
224	LOC_Os03g25770	1.00763	0.0354386
225	LOC_Os03g25850	1.15655	0.001263
226	LOC_Os03g25869	1.31685	0.0023393
227	LOC_Os03g27019	1.10508	0.0044809
228	LOC_Os03g27310	0.984458	0.012602
229	LOC_Os03g29170	1.21204	0.0342099
230	LOC_Os03g31290	1.12937	0.0095759
231	LOC_Os03g39760	0.944806	0.0166752
232	LOC_Os03g42820	1.31655	0.0017593
233	LOC_Os03g43720	1.96332	0
234	LOC_Os03g44670	1.85004	4.24e-05
235	LOC_Os03g48000	1.20154	0.0012189
236	LOC_Os03g48030	1.36012	0.0004183
237	LOC_Os03g48300	1.15077	0.0045469
238	LOC_Os03g49140	1.59548	0.0042672
239	LOC_Os03g49630	1.43716	4.55e-05
240	LOC_Os03g49720	0.849913	0.0499256
241	LOC_Os03g49730	1.53285	0.0296286
242	LOC_Os03g51200	1.65051	0.0026123
243	LOC_Os03g51980	3.72964	0.0004808
244	LOC_Os03g52010	1.24283	0.0006918
245	LOC_Os03g52340	1.4675	0.0010564
246	LOC_Os03g53340	3.14334	0.0027818
247	LOC_Os03g54100	1.5003	0.000227
248	LOC_Os03g54130	4.39825	0
249	LOC_Os03g55460	1.83016	0.0070764
250	LOC_Os03g56260	1.35102	0.0037837
251	LOC_Os03g56310	1.38087	0.0001392
252	LOC_Os03g56370	1.15033	0.0428704
253	LOC_Os03g56810	0.995646	0.0137897
254	LOC_Os03g56940	3.24175	0.0091855
255	LOC_Os03g58170	0.945733	0.0365479
256	LOC_Os03g58470	2.40522	9e-07
257	LOC_Os03g58620	1.68878	3.15e-05
258	LOC_Os03g59040	1.38176	0.0055393
259	LOC_Os03g59320	1.02717	0.0075607
260	LOC_Os03g59570	2.44465	0.0002577
261	LOC_Os03g60080	0.962897	0.0229408
262	LOC_Os03g61890	1.23045	0.0006776
263	LOC_Os04g02900	1.25274	0.0021895
264	LOC_Os04g05030	0.981893	0.0359598
265	LOC_Os04g11195	3.25574	0.0314172
266	LOC_Os04g12499	3.08844	0
267	LOC_Os04g12520	2.49523	4.24e-05
268	LOC_Os04g12530	1.73518	0.0001955
269	LOC_Os04g15690	1.2556	0.0117885
270	LOC_Os04g16822	2.79356	6.67e-05
271	LOC_Os04g18090	1.92604	0.004322
272	LOC_Os04g28420	2.29212	0
273	LOC_Os04g33060	1.09831	0.0034291
274	LOC_Os04g33080	1.15773	0.0025295
275	LOC_Os04g33190	1.15626	0.0016997
276	LOC_Os04g35060	1.36162	0.0050777
277	LOC_Os04g35840	1.22691	0.0099056
278	LOC_Os04g37710	0.920044	0.0261113
279	LOC_Os04g37780	0.902745	0.0450441
280	LOC_Os04g38780	1.84561	0.0275405
281	LOC_Os04g39130	2.34082	0.0011557
282	LOC_Os04g41150	0.996184	0.02222
283	LOC_Os04g41350	1.28463	0.0067083
284	LOC_Os04g41460	1.15708	0.0040969
285	LOC_Os04g42490	1.32976	0.01688
286	LOC_Os04g43070	2.24648	0
287	LOC_Os04g43380	2.91115	3.5e-06
288	LOC_Os04g43400	3.04259	0
289	LOC_Os04g44060	1.76329	0.0136506
290	LOC_Os04g45210	0.998174	0.0113303
291	LOC_Os04g45480	1.66363	0.0050935
292	LOC_Os04g45490	1.39506	4.02e-05
293	LOC_Os04g45810	0.966068	0.0241887
294	LOC_Os04g45834	1.00491	0.0108614
295	LOC_Os04g47220	0.839287	0.0440665
296	LOC_Os04g48030	1.4166	0.0007361
297	LOC_Os04g48390	1.07891	0.0162342
298	LOC_Os04g48750	0.913476	0.0313212
299	LOC_Os04g48860	1.14036	0.0035237
300	LOC_Os04g48880	1.35052	0.0002105
301	LOC_Os04g49350	0.831696	0.0410719
302	LOC_Os04g49950	1.26313	0.0071091
303	LOC_Os04g50204	1.03615	0.0105488
304	LOC_Os04g52479	1.31025	0.0045469
305	LOC_Os04g53370	2.2241	1e-07
306	LOC_Os04g54230	3.04647	0.0460469
307	LOC_Os04g54640	0.902756	0.0361619
308	LOC_Os04g55800	1.75893	4e-07
309	LOC_Os04g56710	2.02829	0
310	LOC_Os04g58330	1.80398	2.1e-06
311	LOC_Os04g58390	1.5396	0.0432337
312	LOC_Os04g58710	1.47062	0.0044762
313	LOC_Os04g59440	1.52969	7e-06
314	LOC_Os04g59540	1.24772	0.0213196
315	LOC_Os05g01470	1.3355	0.000424
316	LOC_Os05g01530	1.09483	0.0071889
317	LOC_Os05g02220	1.35251	0.0001547
318	LOC_Os05g02310	2.58204	8.74e-05
319	LOC_Os05g04550	1.17005	0.0401515
320	LOC_Os05g06940	1.53837	0.0440088
321	LOC_Os05g07870	1.14017	0.0076711
322	LOC_Os05g11720	1.62179	0.0227127
323	LOC_Os05g13360	1.17444	0.0075077
324	LOC_Os05g20020	2.57994	0.0055929
325	LOC_Os05g22930	1.42914	0.0004041
326	LOC_Os05g26820	1.81631	3e-07
327	LOC_Os05g27010	1.34699	0.0108254
328	LOC_Os05g30250	1.07291	0.0186339
329	LOC_Os05g31140	1.78082	0.0040564
330	LOC_Os05g31200	1.80876	0.0010405
331	LOC_Os05g35330	1.79925	0.0065629
332	LOC_Os05g37900	1.09157	0.0374655
333	LOC_Os05g37930	2.11717	0
334	LOC_Os05g38270	1.57241	0.0281404
335	LOC_Os05g38490	2.79099	0.0336605
336	LOC_Os05g38530	1.23869	0.004469
337	LOC_Os05g41190	1.15897	0.0023667
338	LOC_Os05g43460	1.00601	0.0160017
339	LOC_Os05g44080	1.13227	0.0115372
340	LOC_Os05g44300	2.47991	0
341	LOC_Os05g45810	0.8922	0.0492722
342	LOC_Os05g45830	0.935224	0.044856
343	LOC_Os05g45840	1.25495	0.0185053
344	LOC_Os05g47840	1.30742	0.0055692
345	LOC_Os05g48580	2.00102	0.0046591
346	LOC_Os05g48760	1.28126	0.0004787
347	LOC_Os05g48810	1.45915	0.0022214
348	LOC_Os05g49860	1.84397	0.0021344
349	LOC_Os05g50500	1.16666	0.0051957
350	LOC_Os05g50510	1.30441	0.0010044
351	LOC_Os05g50550	1.21724	0.0193693
352	LOC_Os05g50800	3.29335	0.0002292
353	LOC_Os05g51620	1.23527	0.0012528
354	LOC_Os06g01760	2.51041	0.0034878
355	LOC_Os06g03860	1.17971	0.0041647
356	LOC_Os06g04020	1.43451	0.0005995
357	LOC_Os06g04030	1.52552	0.0028263
358	LOC_Os06g04070	0.982003	0.0134192
359	LOC_Os06g04820	1.52692	0.0237125
360	LOC_Os06g04920	2.81205	0.0005231
361	LOC_Os06g05430	1.87526	0.0420896
362	LOC_Os06g07120	1.39748	0.0001576
363	LOC_Os06g08670	1.0842	0.007317
364	LOC_Os06g09320	1.65199	0.0135518
365	LOC_Os06g11380	0.884498	0.040454
366	LOC_Os06g12455	2.83505	7.2e-05
367	LOC_Os06g12460	1.91367	0.0319931
368	LOC_Os06g15760	0.921155	0.0439766
369	LOC_Os06g15810	1.31155	0.0084988
370	LOC_Os06g16420	1.29824	0.0006293
371	LOC_Os06g21380	1.05166	0.0137713
372	LOC_Os06g27860	1.71245	0.0188276
373	LOC_Os06g28630	1.45953	0.0429821
374	LOC_Os06g29844	1.3679	0.0050123
375	LOC_Os06g30970	1.00923	0.0139014
376	LOC_Os06g36070	1.19058	0.0024554
377	LOC_Os06g36670	1.96945	0.0308767
378	LOC_Os06g39240	3.23665	0.0066296
379	LOC_Os06g39260	1.12448	0.012907
380	LOC_Os06g39900	1.35295	0.0009713
381	LOC_Os06g41780	1.29912	0.0159299
382	LOC_Os06g43990	1.39127	0.00806
383	LOC_Os06g44250	1.3341	0.0144919
384	LOC_Os06g44260	1.3578	0.0004099
385	LOC_Os06g45000	1.12519	0.0199133
386	LOC_Os06g45020	1.33573	0.0139101
387	LOC_Os06g45040	1.89479	5e-07
388	LOC_Os06g46670	1.43147	5.33e-05
389	LOC_Os06g46900	1.55038	0.0001591
390	LOC_Os06g47310	0.986489	0.0204946
391	LOC_Os06g47330	1.02485	0.0251742
392	LOC_Os06g47650	1.00397	0.0340147
393	LOC_Os06g48620	0.955367	0.0213461
394	LOC_Os06g48800	1.21604	0.0490069
395	LOC_Os06g48810	4.79779	1.39e-05
396	LOC_Os06g49120	1.42125	0.0005011
397	LOC_Os06g49790	0.836496	0.0481845
398	LOC_Os06g50900	2.87863	0.0004868
399	LOC_Os07g01090	1.25854	0.0031729
400	LOC_Os07g02540	1.47041	0.000515
401	LOC_Os07g03710	2.46338	0.0410719
402	LOC_Os07g03730	3.07507	0.0021118
403	LOC_Os07g04910	1.07039	0.0116551
404	LOC_Os07g05420	2.09555	0.0192862
405	LOC_Os07g08150	1.95006	0.0038242
406	LOC_Os07g08200	1.8506	0.0262366
407	LOC_Os07g08710	2.62615	0
408	LOC_Os07g10600	0.925022	0.0369908
409	LOC_Os07g22930	1.45713	0.0002084
410	LOC_Os07g24230	2.09544	0
411	LOC_Os07g26630	2.43696	0
412	LOC_Os07g26640	1.67472	0.0039535
413	LOC_Os07g26660	1.49301	0.0015494
414	LOC_Os07g26690	1.05996	0.0054679
415	LOC_Os07g28040	1.6418	2.2e-06
416	LOC_Os07g29070	2.00884	0.0378144
417	LOC_Os07g36820	1.17241	0.0071091
418	LOC_Os07g37230	1.95675	0.0204398
419	LOC_Os07g37560	1.1443	0.0026725
420	LOC_Os07g37740	0.926264	0.0481845
421	LOC_Os07g39010	1.46619	0.0070249
422	LOC_Os07g42280	1.22334	0.018329
423	LOC_Os07g42590	1.65145	0.000106
424	LOC_Os07g43470	1.0633	0.0066296
425	LOC_Os07g44060	1.63333	0.0002697
426	LOC_Os07g44290	1.51556	0.0137349
427	LOC_Os07g44330	1.41212	0.0001955
428	LOC_Os07g44740	1.25499	0.0013511
429	LOC_Os07g44830	3.46568	0.0011244
430	LOC_Os07g44900	1.32635	0.027054
431	LOC_Os07g45000	1.03087	0.0226036
432	LOC_Os07g46330	0.895473	0.0313212
433	LOC_Os07g46510	1.17467	0.0059823
434	LOC_Os07g46520	0.982679	0.0166752
435	LOC_Os07g46570	1.23773	0.0033442
436	LOC_Os07g47110	0.924279	0.0410719
437	LOC_Os07g47590	1.14028	0.012081
438	LOC_Os07g48020	1.607	0.0059945
439	LOC_Os07g49110	0.960801	0.0143305
440	LOC_Os07g49114	2.23261	0.0025295
441	LOC_Os08g01140	1.49985	0.0395046
442	LOC_Os08g02500	2.56295	0.0199133
443	LOC_Os08g03430	1.43005	0.0001628
444	LOC_Os08g04500	3.1309	1.47e-05
445	LOC_Os08g04830	2.50671	0
446	LOC_Os08g04840	1.3804	0.0003051
447	LOC_Os08g06110	2.67383	1.3e-06
448	LOC_Os08g08120	1.4003	0.0031735
449	LOC_Os08g08850	3.0237	0
450	LOC_Os08g09690	1.02518	0.0247157
451	LOC_Os08g14940	1.70839	0.0037895
452	LOC_Os08g14950	1.33077	0.0339256
453	LOC_Os08g16810	1.05581	0.008502
454	LOC_Os08g16830	1.07869	0.0049648
455	LOC_Os08g16910	1.57333	0.0099056
456	LOC_Os08g16930	1.01252	0.0221925
457	LOC_Os08g17160	2.07852	0.0162636
458	LOC_Os08g20020	1.40725	8.5e-05
459	LOC_Os08g20410	1.60425	0.0121665
460	LOC_Os08g29600	1.14102	0.036027
461	LOC_Os08g30210	1.91548	0.0002697
462	LOC_Os08g32120	1.43915	5.19e-05
463	LOC_Os08g34150	1.27212	0.0159359
464	LOC_Os08g34240	1.18297	0.001552
465	LOC_Os08g35860	1.20025	0.001263
466	LOC_Os08g37010	1.08444	0.009061
467	LOC_Os08g37040	1.514	0.0430113
468	LOC_Os08g37370	1.41352	8e-05
469	LOC_Os08g37610	1.04969	0.0068254
470	LOC_Os08g39140	1.87888	0.0004808
471	LOC_Os08g40910	2.75166	0.007853
472	LOC_Os08g43170	0.965994	0.0333806
473	LOC_Os08g44370	1.2414	0.0013977
474	LOC_Os08g45190	1.49659	0.0004107
475	LOC_Os09g03680	1.73049	0.0003233
476	LOC_Os09g06499	0.898509	0.0397022
477	LOC_Os09g08390	0.838331	0.0420149
478	LOC_Os09g10340	2.36765	0.036498
479	LOC_Os09g19952	3.35219	0.0302819
480	LOC_Os09g20240	0.84432	0.0483588
481	LOC_Os09g20900	1.0091	0.0171302
482	LOC_Os09g23820	1.32697	0.0451968
483	LOC_Os09g24980	1.07598	0.045441
484	LOC_Os09g25090	3.07383	0
485	LOC_Os09g25100	3.38845	0.0001624
486	LOC_Os09g25810	1.15211	0.0375246
487	LOC_Os09g26570	2.43619	1e-07
488	LOC_Os09g26590	3.2254	0.0380174
489	LOC_Os09g28690	1.97651	8.6e-06
490	LOC_Os09g28910	0.907101	0.045441
491	LOC_Os09g29130	1.49148	9.25e-05
492	LOC_Os09g34900	1.62614	0.0430243
493	LOC_Os09g35790	0.932817	0.0359598
494	LOC_Os09g36770	0.946631	0.0406593
495	LOC_Os09g37910	1.85556	0.0053683
496	LOC_Os09g37949	1.28782	0.0040771
497	LOC_Os09g38020	2.13096	0.0068853
498	LOC_Os09g38090	1.22343	0.0004046
499	LOC_Os09g38130	1.32098	0.0041531
500	LOC_Os09g38410	1.15556	0.0040771
501	LOC_Os09g39400	1.10054	0.0092665
502	LOC_Os10g01080	1.43677	0.004014
503	LOC_Os10g02480	1.07971	0.010017
504	LOC_Os10g13850	2.76225	0.000372
505	LOC_Os10g13940	1.23393	0.0097288
506	LOC_Os10g18370	2.84966	0
507	LOC_Os10g21268	2.4925	0.0309793
508	LOC_Os10g21376	2.63943	0.0239528
509	LOC_Os10g21810	1.17167	0.0018023
510	LOC_Os10g22430	1.2731	0.0006918
511	LOC_Os10g22560	0.912403	0.03077
512	LOC_Os10g26620	1.33276	0.0124417
513	LOC_Os10g26940	3.12986	0.0203733
514	LOC_Os10g29470	1.19837	0.0010418
515	LOC_Os10g30156	1.03756	0.0105488
516	LOC_Os10g33420	1.16335	0.0099056
517	LOC_Os10g35150	1.23491	0.0021118
518	LOC_Os10g35940	1.01996	0.0401515
519	LOC_Os10g37260	1.60387	0.0001616
520	LOC_Os10g37500	0.851201	0.0453264
521	LOC_Os10g37740	1.33345	0.0005072
522	LOC_Os10g38208	2.06744	0.0091721
523	LOC_Os10g38580	1.30938	0.0007866
524	LOC_Os10g38870	1.10195	0.0031763
525	LOC_Os10g40584	1.85521	0.001109
526	LOC_Os10g40700	2.22014	0.0042069
527	LOC_Os10g40720	2.43666	0.0183749
528	LOC_Os10g41100	1.08294	0.0065281
529	LOC_Os10g41749	0.890979	0.0458387
530	LOC_Os10g42299	1.24297	0.0430438
531	LOC_Os10g42780	1.34565	0.0327397
532	LOC_Os11g03110	1.34546	0.0097386
533	LOC_Os11g04104	1.38799	0.0010564
534	LOC_Os11g04500	1.02615	0.0375246
535	LOC_Os11g05780	1.30356	0.0090859
536	LOC_Os11g05990	1.27709	0.0007317
537	LOC_Os11g11000	1.1784	0.0059945
538	LOC_Os11g11210	1.02327	0.0365675
539	LOC_Os11g11320	1.27945	0.0325296
540	LOC_Os11g13810	1.08988	0.0145825
541	LOC_Os11g13850	1.00122	0.0099361
542	LOC_Os11g17530	1.01945	0.0451968
543	LOC_Os11g21804	1.90997	3.9e-05
544	LOC_Os11g28340	1.14354	0.0111781
545	LOC_Os11g29810	1.83871	0.0064264
546	LOC_Os11g29900	0.914949	0.0388336
547	LOC_Os11g33100	1.13396	0.0151943
548	LOC_Os11g34870	1.47958	3.24e-05
549	LOC_Os11g38810	3.03402	0.0002697
550	LOC_Os11g42510	1.14171	0.0025318
551	LOC_Os11g43860	1.55865	0.0042069
552	LOC_Os11g47809	1.07135	0.0096683
553	LOC_Os11g47960	2.15552	0
554	LOC_Os11g47970	0.976496	0.0097288
555	LOC_Os11g47980	1.85658	1.37e-05
556	LOC_Os11g48020	0.880964	0.0492722
557	LOC_Os12g02620	1.41534	0.0194871
558	LOC_Os12g03260	1.74864	0.0006461
559	LOC_Os12g03860	2.23861	4.9e-06
560	LOC_Os12g05260	1.47185	0.0015586
561	LOC_Os12g05550	1.77785	4e-07
562	LOC_Os12g05655	1.02714	0.0323384
563	LOC_Os12g07190	0.848371	0.0451968
564	LOC_Os12g08760	1.06749	0.0118184
565	LOC_Os12g08810	1.05014	0.0171302
566	LOC_Os12g10720	1.12739	0.0407455
567	LOC_Os12g12580	1.16909	0.0066039
568	LOC_Os12g13120	1.55729	0.0001569
569	LOC_Os12g19530	1.06135	0.0057382
570	LOC_Os12g23280	0.943126	0.0258889
571	LOC_Os12g25490	1.21398	0.0083767
572	LOC_Os12g27440	2.52533	1e-07
573	LOC_Os12g31440	1.11491	0.006958
574	LOC_Os12g32580	1.23084	0.0057382
575	LOC_Os12g32760	2.95969	0
576	LOC_Os12g32986	1.01299	0.010678
577	LOC_Os12g38200	2.75281	0.033138
578	LOC_Os12g38480	1.58652	0.0011291
579	LOC_Os12g38850	1.7743	0.0059384
580	LOC_Os12g41650	1.59155	0.0001143
581	LOC_Os12g41800	0.93521	0.0381393
582	LOC_Os12g41810	1.3549	0.0033442
583	LOC_Os12g42230	1.5527	4.49e-05
584	LOC_Os12g43720	2.3189	6.14e-05

## Sheet: Down-regulated
Entry	Gene locus	Log2fold change	P.adj
1	LOC_Os01g01840	-2.09735	3.2e-06
2	LOC_Os01g02040	-2.62671	0.0001926
3	LOC_Os01g02960	-1.27268	0.0065215
4	LOC_Os01g03950	-1.89286	1.38e-05
5	LOC_Os01g04450	-1.23541	0.0195855
6	LOC_Os01g04630	-0.979008	0.0151943
7	LOC_Os01g04650	-2.0339	0
8	LOC_Os01g05810	-1.131	0.0067083
9	LOC_Os01g06280	-1.23502	0.0050777
10	LOC_Os01g06550	-3.03175	0
11	LOC_Os01g07390	-3.32064	0.0007854
12	LOC_Os01g08700	-1.0471	0.0080085
13	LOC_Os01g09120	-1.12489	0.0124889
14	LOC_Os01g09430	-2.06415	0
15	LOC_Os01g09540	-1.948	0.0003465
16	LOC_Os01g10580	-4.84169	0
17	LOC_Os01g12200	-0.952904	0.0313212
18	LOC_Os01g12400	-0.972528	0.0315588
19	LOC_Os01g13570	-2.63154	0
20	LOC_Os01g13800	-1.10817	0.0057382
21	LOC_Os01g15000	-1.56854	0.0003147
22	LOC_Os01g15120	-0.933088	0.0342838
23	LOC_Os01g18630	-1.7396	5e-07
24	LOC_Os01g19740	-2.35126	0.0002697
25	LOC_Os01g20830	-1.04553	0.0096646
26	LOC_Os01g21520	-1.91006	0.0023426
27	LOC_Os01g21990	-1.21165	0.033463
28	LOC_Os01g22900	-2.62126	0.0001241
29	LOC_Os01g24060	-1.02697	0.0362482
30	LOC_Os01g24810	-2.69231	2.59e-05
31	LOC_Os01g25820	-2.10343	0.0008533
32	LOC_Os01g31940	-1.04436	0.0145825
33	LOC_Os01g36090	-2.01077	0
34	LOC_Os01g36120	-2.74757	0.0212067
35	LOC_Os01g36950	-0.867094	0.0480305
36	LOC_Os01g38530	-1.39174	0.0241921
37	LOC_Os01g41240	-2.01835	0.005289
38	LOC_Os01g42190	-5.07614	0.0280074
39	LOC_Os01g42710	-1.24241	0.0313212
40	LOC_Os01g42810	-1.21917	0.0246124
41	LOC_Os01g43070	-1.16671	0.0054425
42	LOC_Os01g43090	-2.10154	0
43	LOC_Os01g43844	-1.3939	0.000565
44	LOC_Os01g43851	-2.49812	0.0125472
45	LOC_Os01g44050	-1.00429	0.0325217
46	LOC_Os01g44394	-1.44519	0.0090762
47	LOC_Os01g44430	-0.968213	0.0261697
48	LOC_Os01g45070	-1.1763	0.0050935
49	LOC_Os01g45830	-2.99788	0
50	LOC_Os01g45840	-4.42398	0.0003319
51	LOC_Os01g46380	-1.22317	0.0023281
52	LOC_Os01g46610	-1.31581	0.0004159
53	LOC_Os01g46760	-1.53484	0.0103518
54	LOC_Os01g47190	-2.27534	0
55	LOC_Os01g47690	-1.44273	0.0006725
56	LOC_Os01g48300	-1.95746	0
57	LOC_Os01g48380	-2.08397	0
58	LOC_Os01g48500	-2.32795	0.0157057
59	LOC_Os01g48640	-1.3413	0.0219236
60	LOC_Os01g48874	-2.31582	0.0135628
61	LOC_Os01g50030	-2.14021	2e-07
62	LOC_Os01g51250	-2.24308	7e-07
63	LOC_Os01g51390	-1.33836	0.0008048
64	LOC_Os01g52550	-1.4511	0.0112464
65	LOC_Os01g53020	-0.894279	0.0452753
66	LOC_Os01g53720	-1.53992	0.0045779
67	LOC_Os01g53750	-2.75188	0.0137943
68	LOC_Os01g54340	-1.20392	0.0135391
69	LOC_Os01g55290	-1.81437	2.74e-05
70	LOC_Os01g55300	-1.53533	0.0059463
71	LOC_Os01g55450	-1.36323	0.0042069
72	LOC_Os01g55950	-1.11853	0.0131152
73	LOC_Os01g56880	-1.33998	0.0017758
74	LOC_Os01g57350	-1.67736	0.0004808
75	LOC_Os01g58890	-1.5375	0.0103831
76	LOC_Os01g59270	-2.10024	0.0084178
77	LOC_Os01g59510	-2.13834	0
78	LOC_Os01g59520	-1.28696	0.021289
79	LOC_Os01g59530	-3.1798	0.0004107
80	LOC_Os01g59980	-1.57669	3.24e-05
81	LOC_Os01g60280	-1.08911	0.0239086
82	LOC_Os01g60730	-2.20371	0.0019491
83	LOC_Os01g61630	-2.19022	0
84	LOC_Os01g62490	-2.48882	6.79e-05
85	LOC_Os01g62880	-1.15375	0.0176524
86	LOC_Os01g62910	-1.33117	0.0027695
87	LOC_Os01g63150	-2.01879	4.8e-06
88	LOC_Os01g63270	-0.951464	0.0285726
89	LOC_Os01g63620	-1.01179	0.0103831
90	LOC_Os01g64250	-2.78154	0.0203733
91	LOC_Os01g65220	-1.48617	0.0002697
92	LOC_Os01g65420	-5.35697	0.0313598
93	LOC_Os01g65630	-1.25588	0.0189831
94	LOC_Os01g66500	-1.09835	0.010678
95	LOC_Os01g68160	-1.58401	0.0001005
96	LOC_Os01g69120	-1.43271	0.0159643
97	LOC_Os01g69840	-5.8648	0.0120226
98	LOC_Os01g70710	-1.40012	0.0001616
99	LOC_Os01g71250	-1.31681	0.045441
100	LOC_Os01g71720	-1.80765	7e-07
101	LOC_Os01g71990	-1.30427	0.0143345
102	LOC_Os02g02910	-2.16756	0.0006918
103	LOC_Os02g02950	-1.62281	0.0066296
104	LOC_Os02g03040	-1.03757	0.009859
105	LOC_Os02g07110	-1.13938	0.0095713
106	LOC_Os02g07360	-1.69518	2.2e-06
107	LOC_Os02g07690	-2.25729	0.0163307
108	LOC_Os02g07740	-1.60937	0.0008533
109	LOC_Os02g07960	-1.97889	6.24e-05
110	LOC_Os02g08200	-1.47643	0.0401515
111	LOC_Os02g08364	-1.30167	0.0131152
112	LOC_Os02g09390	-3.55529	0.0124993
113	LOC_Os02g10090	-1.07687	0.031952
114	LOC_Os02g10450	-4.39576	0.0213196
115	LOC_Os02g10600	-0.998453	0.0144413
116	LOC_Os02g11110	-0.937112	0.0327397
117	LOC_Os02g11130	-1.38289	0.0007146
118	LOC_Os02g11720	-2.81617	0.0433348
119	LOC_Os02g12654	-1.39284	0.0297521
120	LOC_Os02g17760	-2.21334	0.0023752
121	LOC_Os02g18810	-1.12451	0.0190006
122	LOC_Os02g19650	-4.0996	5.06e-05
123	LOC_Os02g22020	-1.9011	0.0136173
124	LOC_Os02g27130	-1.94335	0.0101854
125	LOC_Os02g30410	-1.87815	0.0001576
126	LOC_Os02g31100	-1.56463	4.11e-05
127	LOC_Os02g32469	-1.13246	0.0097288
128	LOC_Os02g32490	-1.99905	0.0008032
129	LOC_Os02g32590	-2.5984	0
130	LOC_Os02g32970	-1.45718	0.0096435
131	LOC_Os02g33020	-1.31537	0.0004616
132	LOC_Os02g33610	-2.54314	0.0004718
133	LOC_Os02g34600	-0.947511	0.0445688
134	LOC_Os02g36440	-5.42965	9.5e-06
135	LOC_Os02g36450	-4.0284	1.31e-05
136	LOC_Os02g36740	-1.73596	0.0001418
137	LOC_Os02g36780	-2.24538	0.0025295
138	LOC_Os02g37090	-1.19966	0.0203256
139	LOC_Os02g38160	-1.24024	0.0048642
140	LOC_Os02g38180	-1.27965	0.0036757
141	LOC_Os02g38430	-2.14712	0
142	LOC_Os02g39155	-5.2019	0.0199133
143	LOC_Os02g40510	-1.11622	0.0193448
144	LOC_Os02g40840	-2.12127	0
145	LOC_Os02g41500	-3.36472	0.0011874
146	LOC_Os02g41580	-1.91069	1e-07
147	LOC_Os02g42430	-3.25923	0.0139014
148	LOC_Os02g44230	-1.73007	0.0251742
149	LOC_Os02g45750	-1.09168	0.0175261
150	LOC_Os02g46460	-1.25522	0.004014
151	LOC_Os02g46610	-0.927349	0.0338026
152	LOC_Os02g47510	-1.60268	6.5e-06
153	LOC_Os02g47640	-1.76405	0.0003999
154	LOC_Os02g48180	-0.898792	0.0410719
155	LOC_Os02g48360	-1.08847	0.0430243
156	LOC_Os02g48390	-1.0114	0.0402887
157	LOC_Os02g49360	-1.25383	0.0375383
158	LOC_Os02g49470	-0.91015	0.0444463
159	LOC_Os02g49820	-1.41587	0.0002697
160	LOC_Os02g49830	-2.73308	0.0170052
161	LOC_Os02g49880	-2.3651	0.0065927
162	LOC_Os02g50010	-0.953862	0.0359598
163	LOC_Os02g50174	-0.865321	0.0476313
164	LOC_Os02g50570	-1.42783	0.0099361
165	LOC_Os02g53130	-3.14306	0.0014903
166	LOC_Os02g53860	-1.83908	1e-07
167	LOC_Os02g54640	-1.43693	0.0004257
168	LOC_Os02g55550	-1.94531	0.0249898
169	LOC_Os02g55560	-1.32166	0.0026986
170	LOC_Os02g55630	-1.00883	0.0156242
171	LOC_Os02g56840	-1.5897	2.65e-05
172	LOC_Os02g57010	-0.99582	0.0241921
173	LOC_Os02g57260	-1.20596	0.0080201
174	LOC_Os02g58510	-1.17773	0.0313339
175	LOC_Os03g01750	-1.05665	0.0092797
176	LOC_Os03g01830	-1.31922	0.0008593
177	LOC_Os03g02410	-1.47796	0.0337749
178	LOC_Os03g02860	-2.87155	8.3e-05
179	LOC_Os03g03880	-1.21539	0.0025359
180	LOC_Os03g04130	-1.53567	0.0026662
181	LOC_Os03g04169	-1.03997	0.0163556
182	LOC_Os03g04340	-1.31239	0.0005311
183	LOC_Os03g04390	-1.99228	0.0002685
184	LOC_Os03g05270	-2.12309	0.0002021
185	LOC_Os03g05680	-1.54503	0.0333806
186	LOC_Os03g06190	-1.55523	0.0001189
187	LOC_Os03g06230	-2.14004	4e-07
188	LOC_Os03g06970	-3.5557	0.0066259
189	LOC_Os03g07190	-2.08839	0
190	LOC_Os03g07360	-0.911842	0.0331873
191	LOC_Os03g07380	-1.14871	0.028028
192	LOC_Os03g07840	-1.02926	0.029505
193	LOC_Os03g09260	-1.59483	0.004469
194	LOC_Os03g09830	-1.4017	0.0051697
195	LOC_Os03g10250	-2.90452	5.84e-05
196	LOC_Os03g11230	-1.01184	0.0167348
197	LOC_Os03g12660	-1.57605	0.0038433
198	LOC_Os03g12790	-1.03638	0.0336023
199	LOC_Os03g14334	-1.80785	0.0436593
200	LOC_Os03g14450	-1.30605	0.0295897
201	LOC_Os03g15460	-1.28754	0.002015
202	LOC_Os03g16610	-2.663	0.0139014
203	LOC_Os03g16850	-1.74796	0.0252776
204	LOC_Os03g17634	-1.66562	0.0140085
205	LOC_Os03g18870	-2.93913	0.0049179
206	LOC_Os03g19410	-1.311	0.0007068
207	LOC_Os03g19452	-1.25271	0.0292731
208	LOC_Os03g20380	-0.922564	0.0274301
209	LOC_Os03g20640	-0.987754	0.0217594
210	LOC_Os03g21040	-1.32853	0.0065905
211	LOC_Os03g21210	-1.1021	0.0167311
212	LOC_Os03g21400	-1.2914	0.0026082
213	LOC_Os03g21419	-1.75891	0.0289615
214	LOC_Os03g22050	-2.98029	0
215	LOC_Os03g22700	-1.42004	0.0400814
216	LOC_Os03g24730	-1.25402	0.0097394
217	LOC_Os03g24930	-1.24546	0.0122601
218	LOC_Os03g24950	-1.34523	0.0004616
219	LOC_Os03g25500	-1.46704	0.011445
220	LOC_Os03g29540	-1.90293	0.0010867
221	LOC_Os03g29950	-1.87874	1.1e-06
222	LOC_Os03g30260	-5.83146	0.0012094
223	LOC_Os03g36960	-2.12059	0.0010502
224	LOC_Os03g38350	-2.48275	0.0099056
225	LOC_Os03g38355	-3.35391	0.0021895
226	LOC_Os03g38940	-2.35442	0.0128114
227	LOC_Os03g38950	-1.20917	0.0012567
228	LOC_Os03g42020	-2.95605	0.009859
229	LOC_Os03g43420	-2.23568	0
230	LOC_Os03g44230	-1.59422	5.33e-05
231	LOC_Os03g44800	-1.39443	0.0095759
232	LOC_Os03g47610	-4.35902	0
233	LOC_Os03g48390	-1.98114	0.0058171
234	LOC_Os03g48920	-1.15964	0.0033214
235	LOC_Os03g49440	-0.946779	0.0237189
236	LOC_Os03g50500	-1.29056	0.0395015
237	LOC_Os03g51380	-0.98017	0.0480305
238	LOC_Os03g51550	-1.62843	0.0241887
239	LOC_Os03g51984	-1.80625	0.002188
240	LOC_Os03g52239	-1.07804	0.0071625
241	LOC_Os03g53150	-1.36065	0.0026082
242	LOC_Os03g54084	-1.36668	0.0003746
243	LOC_Os03g55090	-2.50617	0
244	LOC_Os03g55110	-1.04082	0.0372955
245	LOC_Os03g55180	-1.65743	0.0042874
246	LOC_Os03g56160	-1.45174	0.0031222
247	LOC_Os03g57840	-1.37754	0.0018927
248	LOC_Os03g60240	-1.00676	0.0228828
249	LOC_Os03g60430	-1.79627	0.0420608
250	LOC_Os03g60910	-2.71428	1.29e-05
251	LOC_Os03g61730	-1.16228	0.0054425
252	LOC_Os03g62790	-1.05719	0.0131152
253	LOC_Os04g01600	-1.83259	0.0325296
254	LOC_Os04g01780	-0.920832	0.0361652
255	LOC_Os04g02850	-1.79732	2.32e-05
256	LOC_Os04g08740	-1.28002	0.0166616
257	LOC_Os04g09530	-1.27261	0.0032898
258	LOC_Os04g21340	-1.20646	0.0353138
259	LOC_Os04g26920	-0.876566	0.0397022
260	LOC_Os04g28040	-1.56881	0.0262308
261	LOC_Os04g31620	-1.10347	0.0117885
262	LOC_Os04g31690	-1.10325	0.0071091
263	LOC_Os04g31760	-3.00285	0.0013342
264	LOC_Os04g31924	-1.55878	0.0001624
265	LOC_Os04g34530	-1.76083	0.0022033
266	LOC_Os04g35170	-2.17068	0
267	LOC_Os04g35650	-1.89504	0.0076834
268	LOC_Os04g35700	-0.958272	0.0243808
269	LOC_Os04g36600	-2.29644	0.0371801
270	LOC_Os04g38026	-2.57102	0.0005876
271	LOC_Os04g38380	-1.34249	0.0480305
272	LOC_Os04g40040	-1.41116	0.0422438
273	LOC_Os04g41310	-1.44725	0.0002697
274	LOC_Os04g42030	-1.09196	0.0119309
275	LOC_Os04g43420	-1.13449	0.0092665
276	LOC_Os04g44924	-0.9293	0.0293415
277	LOC_Os04g44950	-1.37856	0.0235114
278	LOC_Os04g47370	-0.957898	0.0404526
279	LOC_Os04g48416	-2.84839	0.0111684
280	LOC_Os04g48710	-1.39009	0.0003353
281	LOC_Os04g49410	-1.32279	0.0459946
282	LOC_Os04g50120	-1.04804	0.0412042
283	LOC_Os04g50860	-1.80537	5e-07
284	LOC_Os04g51280	-1.64601	0.0105488
285	LOC_Os04g51450	-2.27357	0.0018085
286	LOC_Os04g51454	-0.951911	0.0425859
287	LOC_Os04g52100	-2.48866	0.0007762
288	LOC_Os04g53130	-1.89265	0.0002033
289	LOC_Os04g53170	-1.53763	5.72e-05
290	LOC_Os04g54430	-1.803	0.000365
291	LOC_Os04g55050	-1.19888	0.0103518
292	LOC_Os04g55640	-1.7504	0.012602
293	LOC_Os04g55650	-0.89036	0.0340147
294	LOC_Os04g56939	-1.59681	0.0076178
295	LOC_Os04g57410	-1.17886	0.0140858
296	LOC_Os04g57500	-1.24422	0.009474
297	LOC_Os04g58020	-0.90988	0.0400814
298	LOC_Os04g59480	-2.26435	0
299	LOC_Os04g59570	-1.20727	0.0019491
300	LOC_Os05g01050	-1.10027	0.0074716
301	LOC_Os05g02060	-1.33881	0.0013977
302	LOC_Os05g02130	-1.13469	0.0120707
303	LOC_Os05g03040	-1.29817	0.0004126
304	LOC_Os05g03750	-2.06386	0
305	LOC_Os05g03830	-0.953603	0.0281404
306	LOC_Os05g05480	-1.38355	0.0098965
307	LOC_Os05g05950	-1.26283	0.0010648
308	LOC_Os05g06510	-3.37291	1.1e-06
309	LOC_Os05g07050	-1.4067	0.0001688
310	LOC_Os05g07890	-1.44973	0.0004126
311	LOC_Os05g08610	-2.66526	0.0003754
312	LOC_Os05g11320	-1.14296	0.0026196
313	LOC_Os05g13940	-1.09446	0.0142093
314	LOC_Os05g14040	-1.67697	0.0139983
315	LOC_Os05g16640	-2.55259	0.0102181
316	LOC_Os05g18280	-1.93465	0.0105488
317	LOC_Os05g23320	-1.83838	0.0135518
318	LOC_Os05g24550	-1.24979	0.000857
319	LOC_Os05g25450	-1.21089	0.0026844
320	LOC_Os05g25850	-1.091	0.0451968
321	LOC_Os05g27730	-1.69974	0.0135518
322	LOC_Os05g28460	-2.21354	1.42e-05
323	LOC_Os05g29735	-1.6276	0.045441
324	LOC_Os05g31040	-1.27402	0.0324797
325	LOC_Os05g32140	-1.45138	0.0004909
326	LOC_Os05g32820	-1.11142	0.0087472
327	LOC_Os05g34470	-2.15897	3.9e-06
328	LOC_Os05g34550	-1.10129	0.0198132
329	LOC_Os05g35650	-1.48158	0.000372
330	LOC_Os05g37250	-0.948359	0.0332336
331	LOC_Os05g37410	-1.76796	0.002315
332	LOC_Os05g37520	-2.27408	2.36e-05
333	LOC_Os05g39380	-0.9239	0.0438
334	LOC_Os05g39760	-1.46279	0.0147913
335	LOC_Os05g39800	-2.20933	0
336	LOC_Os05g40700	-2.35265	0.034306
337	LOC_Os05g41440	-0.93981	0.0385829
338	LOC_Os05g41610	-1.76012	8e-07
339	LOC_Os05g42110	-2.09917	0.0461854
340	LOC_Os05g42250	-1.06141	0.0146789
341	LOC_Os05g43040	-1.54668	8.56e-05
342	LOC_Os05g43760	-1.0121	0.0302271
343	LOC_Os05g45920	-2.38323	0
344	LOC_Os05g46845	-1.12273	0.0241887
345	LOC_Os05g47510	-2.10762	0.0228606
346	LOC_Os05g47850	-2.44247	7.8e-06
347	LOC_Os05g48070	-1.10221	0.0189719
348	LOC_Os05g48650	-1.75075	0.0019075
349	LOC_Os05g49610	-0.939917	0.0356306
350	LOC_Os05g51150	-3.70769	1e-07
351	LOC_Os06g01450	-1.20941	0.007556
352	LOC_Os06g01790	-2.01418	0
353	LOC_Os06g02130	-1.2295	0.0026804
354	LOC_Os06g02144	-1.01043	0.0129475
355	LOC_Os06g02480	-1.12695	0.040454
356	LOC_Os06g02490	-0.876143	0.0480129
357	LOC_Os06g04510	-1.30716	0.0006293
358	LOC_Os06g06850	-2.57353	1.4e-05
359	LOC_Os06g07200	-1.96645	0.0420149
360	LOC_Os06g08320	-1.44808	0.0199987
361	LOC_Os06g08460	-3.21362	0.0171302
362	LOC_Os06g09880	-3.63265	3.3e-06
363	LOC_Os06g12370	-1.55801	0.003913
364	LOC_Os06g12660	-1.58585	0.0395695
365	LOC_Os06g15360	-1.20986	0.0015827
366	LOC_Os06g15990	-2.61995	0
367	LOC_Os06g18150	-2.83904	0.0005166
368	LOC_Os06g20410	-1.90998	0.0001377
369	LOC_Os06g21330	-1.01724	0.0228828
370	LOC_Os06g21550	-1.0299	0.0144297
371	LOC_Os06g22030	-2.14477	7.48e-05
372	LOC_Os06g24190	-1.86359	0.0001591
373	LOC_Os06g28194	-1.42045	8.4e-05
374	LOC_Os06g30310	-1.08922	0.0068853
375	LOC_Os06g30420	-2.06951	0.0329402
376	LOC_Os06g30820	-1.48642	0.0210883
377	LOC_Os06g32590	-1.42573	0.0050487
378	LOC_Os06g36360	-0.91455	0.0283337
379	LOC_Os06g36400	-2.37265	0.0085173
380	LOC_Os06g36710	-1.10293	0.0354863
381	LOC_Os06g37490	-2.21218	0.0403932
382	LOC_Os06g39906	-2.90616	0
383	LOC_Os06g41990	-1.20238	0.0020757
384	LOC_Os06g43875	-2.19702	5e-07
385	LOC_Os06g44160	-1.13921	0.0462953
386	LOC_Os06g44180	-1.11448	0.0458387
387	LOC_Os06g44230	-1.42873	0.0100554
388	LOC_Os06g44620	-1.64315	0.0009799
389	LOC_Os06g46920	-3.59761	0.0010867
390	LOC_Os06g47800	-1.94734	0.0064729
391	LOC_Os06g47920	-1.99344	0.0071625
392	LOC_Os06g47930	-1.71177	4.93e-05
393	LOC_Os06g48560	-2.57293	0
394	LOC_Os06g49500	-2.01898	0
395	LOC_Os07g02100	-2.10882	0.0462953
396	LOC_Os07g02120	-1.54174	0.0072095
397	LOC_Os07g04430	-1.74622	0.0012567
398	LOC_Os07g04990	-0.851662	0.0477659
399	LOC_Os07g06080	-1.62933	8.5e-05
400	LOC_Os07g06860	-4.08634	0.0035237
401	LOC_Os07g07450	-2.36699	0.0078004
402	LOC_Os07g07480	-0.949694	0.0228828
403	LOC_Os07g08340	-2.12652	0
404	LOC_Os07g12610	-1.80806	0.0401868
405	LOC_Os07g13170	-1.26996	0.003641
406	LOC_Os07g17250	-1.41908	0.0076178
407	LOC_Os07g26940	-1.05957	0.0203733
408	LOC_Os07g29240	-1.35694	0.0003678
409	LOC_Os07g29410	-0.974107	0.0229437
410	LOC_Os07g29620	-1.11282	0.0046605
411	LOC_Os07g31430	-4.83279	0.0213196
412	LOC_Os07g34570	-6.86764	0.0142093
413	LOC_Os07g34650	-1.54964	0.000227
414	LOC_Os07g34750	-1.92934	0.009859
415	LOC_Os07g38230	-1.49156	4.07e-05
416	LOC_Os07g38390	-1.46381	0.0210179
417	LOC_Os07g38790	-1.31637	0.0026875
418	LOC_Os07g39740	-2.42897	0.0021118
419	LOC_Os07g41320	-3.55751	0.0016061
420	LOC_Os07g41710	-1.2931	0.012602
421	LOC_Os07g42750	-2.67865	0.0001853
422	LOC_Os07g44160	-1.02435	0.0099361
423	LOC_Os07g46630	-1.23391	0.0272582
424	LOC_Os07g47820	-1.04709	0.0166752
425	LOC_Os07g48040	-3.57443	0
426	LOC_Os07g48090	-1.78621	5e-07
427	LOC_Os07g48330	-1.90601	0.009474
428	LOC_Os07g48460	-1.05748	0.0278628
429	LOC_Os07g48490	-1.25457	0.0009083
430	LOC_Os07g48500	-0.848468	0.0462041
431	LOC_Os08g01940	-2.29124	0
432	LOC_Os08g03520	-1.01931	0.0184124
433	LOC_Os08g04440	-1.01698	0.0204946
434	LOC_Os08g04450	-2.94479	2.2e-06
435	LOC_Os08g05280	-1.26238	0.0027308
436	LOC_Os08g08205	-1.27555	0.0131213
437	LOC_Os08g09190	-2.11293	8e-07
438	LOC_Os08g09200	-1.33427	0.0004546
439	LOC_Os08g09210	-1.34532	0.0064264
440	LOC_Os08g10570	-1.18197	0.0053179
441	LOC_Os08g10630	-1.62144	0.0058171
442	LOC_Os08g13795	-2.44583	0.0196876
443	LOC_Os08g15030	-1.39941	0.0281034
444	LOC_Os08g15650	-1.99332	6.8e-06
445	LOC_Os08g17784	-3.88311	0.0007068
446	LOC_Os08g25390	-1.40164	0.0446383
447	LOC_Os08g25624	-2.67036	0
448	LOC_Os08g31700	-1.82933	0.0028101
449	LOC_Os08g32690	-1.11203	0.0262912
450	LOC_Os08g32930	-3.77055	0
451	LOC_Os08g34390	-1.93461	0.0004757
452	LOC_Os08g36140	-1.21335	0.0031333
453	LOC_Os08g37456	-4.12574	0.0003754
454	LOC_Os08g37700	-2.29792	0
455	LOC_Os08g37960	-1.16744	0.0181111
456	LOC_Os08g38890	-2.10237	0.0279683
457	LOC_Os08g40570	-1.08784	0.0139014
458	LOC_Os08g40850	-1.51255	0.035935
459	LOC_Os08g41090	-2.68478	0.0010132
460	LOC_Os08g41650	-1.51534	0.027538
461	LOC_Os08g41910	-1.91763	8.76e-05
462	LOC_Os08g42390	-3.10977	0.0007146
463	LOC_Os08g42560	-1.29018	0.0023274
464	LOC_Os08g42590	-1.19605	0.0018411
465	LOC_Os08g43190	-1.87899	5.9e-06
466	LOC_Os08g43230	-1.31492	0.0007054
467	LOC_Os08g44850	-1.42585	0.0336605
468	LOC_Os09g02770	-2.26977	1.5e-06
469	LOC_Os09g04160	-4.13988	0.0065215
470	LOC_Os09g11480	-4.98885	0.0001916
471	LOC_Os09g12310	-2.24128	0.0436264
472	LOC_Os09g13470	-4.2748	0
473	LOC_Os09g15810	-1.43671	0.0156238
474	LOC_Os09g16920	-1.39811	0.0004616
475	LOC_Os09g21180	-0.980225	0.0356983
476	LOC_Os09g21230	-2.63438	0.00016
477	LOC_Os09g23350	-1.43984	0.0002061
478	LOC_Os09g27030	-1.65926	2e-06
479	LOC_Os09g27610	-1.13284	0.0173119
480	LOC_Os09g28470	-4.79766	0.0446383
481	LOC_Os09g28480	-1.72597	2.65e-05
482	LOC_Os09g29490	-1.4363	0.0016503
483	LOC_Os09g31170	-2.72865	0
484	LOC_Os09g31454	-1.13512	0.012602
485	LOC_Os09g32030	-1.71609	2.7e-06
486	LOC_Os09g33480	-1.26091	0.0010867
487	LOC_Os09g33690	-1.16705	0.0036666
488	LOC_Os09g34150	-2.35494	0.0181111
489	LOC_Os09g34920	-1.31804	0.0401515
490	LOC_Os09g35680	-0.967212	0.0329402
491	LOC_Os09g35940	-1.33979	0.0007054
492	LOC_Os09g36030	-1.99794	0.0040195
493	LOC_Os09g36060	-4.65069	0.0252776
494	LOC_Os09g36070	-4.41615	0
495	LOC_Os09g36080	-1.01668	0.0450497
496	LOC_Os09g36580	-1.10356	0.0187489
497	LOC_Os09g37240	-2.85277	0.0001104
498	LOC_Os09g37620	-3.7405	1e-07
499	LOC_Os09g38772	-1.16708	0.0369493
500	LOC_Os09g39740	-2.467	0
501	LOC_Os10g02210	-1.55631	0.0401515
502	LOC_Os10g02240	-1.37781	0.0002252
503	LOC_Os10g05088	-1.96919	0.0009658
504	LOC_Os10g08474	-1.12549	0.0068853
505	LOC_Os10g18480	-2.34022	0.0051362
506	LOC_Os10g18490	-3.00112	4.61e-05
507	LOC_Os10g18510	-2.97652	0.0430604
508	LOC_Os10g20060	-2.12708	0.0356279
509	LOC_Os10g21930	-0.927066	0.0402887
510	LOC_Os10g22070	-1.92171	0.0100242
511	LOC_Os10g26070	-2.10222	0.0313212
512	LOC_Os10g26850	-1.67744	0.0001821
513	LOC_Os10g28600	-1.76647	2.1e-06
514	LOC_Os10g30100	-1.21879	0.0090307
515	LOC_Os10g31856	-1.18671	0.0336605
516	LOC_Os10g32520	-1.64517	0.0386455
517	LOC_Os10g32800	-2.07798	0.0188745
518	LOC_Os10g32990	-2.38206	0.0209637
519	LOC_Os10g33310	-1.02017	0.0313212
520	LOC_Os10g35450	-1.28881	0.0440088
521	LOC_Os10g35800	-3.87599	0.0016802
522	LOC_Os10g36580	-1.34709	0.0006776
523	LOC_Os10g36690	-2.09037	1e-07
524	LOC_Os10g39390	-1.64266	0.0009498
525	LOC_Os10g41534	-1.38112	0.0063006
526	LOC_Os10g41940	-1.14433	0.0314992
527	LOC_Os10g42320	-0.947462	0.0401515
528	LOC_Os10g42900	-0.961379	0.0359598
529	LOC_Os11g01720	-1.50414	0.0227127
530	LOC_Os11g05380	-3.40548	0.0209637
531	LOC_Os11g05550	-1.57306	0.0002629
532	LOC_Os11g05930	-2.75876	0
533	LOC_Os11g07960	-2.32907	0.0010086
534	LOC_Os11g08300	-1.59598	0.0270905
535	LOC_Os11g09010	-0.994909	0.0194809
536	LOC_Os11g09474	-1.99877	0.0024554
537	LOC_Os11g10520	-1.7972	0.0003122
538	LOC_Os11g10850	-1.30895	0.0141504
539	LOC_Os11g16470	-1.61004	0.0107374
540	LOC_Os11g16480	-1.19484	0.0203733
541	LOC_Os11g24570	-1.54364	0.0007054
542	LOC_Os11g29400	-1.12274	0.0067723
543	LOC_Os11g29720	-1.19077	0.0108572
544	LOC_Os11g32880	-1.8117	0.0002352
545	LOC_Os11g34110	-1.01088	0.0364473
546	LOC_Os11g34460	-7.05193	0.0067083
547	LOC_Os11g36200	-1.79366	0.0197599
548	LOC_Os11g39380	-1.39076	0.0375304
549	LOC_Os11g39640	-0.897874	0.0461272
550	LOC_Os11g40090	-1.13893	0.0127641
551	LOC_Os11g40590	-2.31663	0.007962
552	LOC_Os11g42030	-1.58435	0.0004808
553	LOC_Os11g47930	-1.62839	0.0035408
554	LOC_Os11g48080	-1.42936	0.0228828
555	LOC_Os11g48100	-2.56494	0.0203733
556	LOC_Os12g03420	-1.76546	4.51e-05
557	LOC_Os12g05600	-1.81156	0.0388336
558	LOC_Os12g06250	-3.32026	0
559	LOC_Os12g07270	-0.974641	0.0335389
560	LOC_Os12g07650	-1.73183	0.0038433
561	LOC_Os12g09720	-1.25527	0.0068853
562	LOC_Os12g10184	-1.87907	8.74e-05
563	LOC_Os12g10190	-1.32057	0.0060273
564	LOC_Os12g12850	-1.25223	0.0010896
565	LOC_Os12g13790	-3.94927	0.0008289
566	LOC_Os12g32230	-1.2382	0.0092665
567	LOC_Os12g32240	-1.53554	0.0004356
568	LOC_Os12g32940	-1.40557	0.0004808
569	LOC_Os12g36770	-1.31462	0.033298
570	LOC_Os12g37710	-1.1821	0.021014
571	LOC_Os12g38750	-2.27984	1.3e-06
572	LOC_Os12g38870	-1.17551	0.0042874
573	LOC_Os12g39080	-0.969603	0.040454
574	LOC_Os12g39200	-1.14687	0.0046691
575	LOC_Os12g39710	-2.33399	1e-07
576	LOC_Os12g40390	-2.06633	0.0122733
577	LOC_Os12g40470	-2.89209	1.9e-06
578	LOC_Os12g40920	-2.31006	0.0050935
579	LOC_Os12g41390	-0.934948	0.0428704
580	LOC_Os12g42860	-1.06212	0.0124889
581	LOC_Os12g43590	-1.26767	0.0237125
582	LOC_Os12g44020	-1.19559	0.016176
583	LOC_Os12g44060	-2.13614	0.0003754
