# Supplementary material for: Comparison between the Transcriptomes of ‘KDML105’ Rice and a Salt-Tolerant Chromosome Segment Substitution Line
Source: Genes (Basel). 2019 Sep 24;10(10):742. doi: 10.3390/genes10100742 (PMC6827086; doi:10.3390/genes10100742)
Supplement: Supplementary file 1 [file genes-10-00742-s001.zip › Supplementary/Supplementary Table 2.xlsm]

## Sheet: DEG
Entry	Gene locus	Log2fold change	P.adj
1	LOC_Os01g01484	1.7098	0.0001
2	LOC_Os01g01840	-1.5819	0.0055
3	LOC_Os01g03950	-1.1377	0.0292
4	LOC_Os01g04350	-1.5647	0.0425
5	LOC_Os01g04630	-1.1953	0.007
6	LOC_Os01g04650	-1.4633	0.0006
7	LOC_Os01g05430	2.055	0.0456
8	LOC_Os01g06550	-2.8104	0
9	LOC_Os01g07390	-3.8119	0.0004
10	LOC_Os01g07620	1.6704	0.0187
11	LOC_Os01g07700	1.9002	0.0001
12	LOC_Os01g07720	1.1772	0.0468
13	LOC_Os01g08020	1.804	0.0065
14	LOC_Os01g08470	2.0527	0.0014
15	LOC_Os01g09305	1.3126	0.0124
16	LOC_Os01g09310	1.8889	0.0001
17	LOC_Os01g09430	-2.0047	0
18	LOC_Os01g09540	-1.9705	0.0018
19	LOC_Os01g10260	2.5635	0.0005
20	LOC_Os01g10580	-4.4771	0
21	LOC_Os01g11250	1.4328	0.0121
22	LOC_Os01g11946	1.0668	0.0261
23	LOC_Os01g12200	-1.1166	0.0075
24	LOC_Os01g12210	3.0517	0
25	LOC_Os01g12810	2.1164	0.0034
26	LOC_Os01g12890	1.1992	0.0319
27	LOC_Os01g13160	0.9884	0.0454
28	LOC_Os01g13425	1.6548	0.0216
29	LOC_Os01g13570	-2.1685	0
30	LOC_Os01g13800	-1.077	0.0429
31	LOC_Os01g15000	-1.2607	0.0264
32	LOC_Os01g15900	1.8557	0.0017
33	LOC_Os01g16060	1.2552	0.05
34	LOC_Os01g16260	1.8863	0.0001
35	LOC_Os01g16680	1.3394	0.0394
36	LOC_Os01g17396	1.1562	0.0172
37	LOC_Os01g18630	-1.5124	0.0001
38	LOC_Os01g19170	2.3327	0.0432
39	LOC_Os01g19740	-2.6216	0.0001
40	LOC_Os01g19940	-0.992	0.0422
41	LOC_Os01g20830	-1.0269	0.0162
42	LOC_Os01g20900	1.1528	0.0431
43	LOC_Os01g21520	-2.2499	0.0007
44	LOC_Os01g22390	1.7811	0.0005
45	LOC_Os01g24060	-1.3659	0.0123
46	LOC_Os01g24810	-1.7542	0.0326
47	LOC_Os01g25820	-2.3613	0.0008
48	LOC_Os01g27210	-1.5005	0.0187
49	LOC_Os01g27230	-1.6303	0.0079
50	LOC_Os01g29230	1.308	0.0044
51	LOC_Os01g31940	-1.4118	0.001
52	LOC_Os01g35184	1.1735	0.0207
53	LOC_Os01g36090	-1.9854	0
54	LOC_Os01g36220	1.2942	0.009
55	LOC_Os01g36630	2.1891	0.0038
56	LOC_Os01g37460	3.3918	0.0076
57	LOC_Os01g37470	1.5557	0.005
58	LOC_Os01g39860	-1.6304	0.005
59	LOC_Os01g41240	-2.5675	0.0004
60	LOC_Os01g42190	-5.8907	0.0347
61	LOC_Os01g42730	1.3155	0.0031
62	LOC_Os01g42740	-4.705	0.0378
63	LOC_Os01g43070	-1.074	0.0184
64	LOC_Os01g43090	-1.9499	0
65	LOC_Os01g43480	1.3814	0.001
66	LOC_Os01g43870	1.2602	0.0055
67	LOC_Os01g44990	1.2521	0.0292
68	LOC_Os01g45070	-1.0652	0.0179
69	LOC_Os01g45439	1.3413	0.0036
70	LOC_Os01g45830	-2.97	0
71	LOC_Os01g46380	-1.0153	0.0394
72	LOC_Os01g46610	-1.4351	0.0005
73	LOC_Os01g46760	-1.5075	0.022
74	LOC_Os01g47190	-1.8226	0
75	LOC_Os01g47200	-1.9381	0.0247
76	LOC_Os01g47530	1.0225	0.0437
77	LOC_Os01g47690	-1.3781	0.0097
78	LOC_Os01g48300	-1.5331	0
79	LOC_Os01g48380	-1.6197	0.0001
80	LOC_Os01g48500	-3.0708	0.0027
81	LOC_Os01g48850	-1.3079	0.0378
82	LOC_Os01g48874	-2.3083	0.0395
83	LOC_Os01g49310	1.987	0.0014
84	LOC_Os01g49670	1.0459	0.0407
85	LOC_Os01g50030	-1.8266	0.0001
86	LOC_Os01g50310	-1.3991	0.0034
87	LOC_Os01g51040	2.554	0.0041
88	LOC_Os01g51250	-1.8707	0.0002
89	LOC_Os01g51290	1.7059	0.0416
90	LOC_Os01g51540	1.2011	0.0113
91	LOC_Os01g52460	-1.0243	0.0395
92	LOC_Os01g52640	1.2533	0.0172
93	LOC_Os01g54540	-1.3904	0.0119
94	LOC_Os01g55290	-1.8668	0.0002
95	LOC_Os01g55300	-2.1941	0.0001
96	LOC_Os01g55360	1.2209	0.0058
97	LOC_Os01g55880	1.2809	0.0148
98	LOC_Os01g56880	-2.0087	0
99	LOC_Os01g57350	-1.5613	0.0079
100	LOC_Os01g57720	1.3012	0.0034
101	LOC_Os01g58444	1.1996	0.0179
102	LOC_Os01g58890	-1.8388	0.0055
103	LOC_Os01g59080	-0.9327	0.0399
104	LOC_Os01g59270	-2.3994	0.0028
105	LOC_Os01g59510	-1.758	0
106	LOC_Os01g59530	-3.2162	0.0014
107	LOC_Os01g59740	-1.2026	0.0055
108	LOC_Os01g60040	1.0955	0.0171
109	LOC_Os01g60190	-1.0699	0.023
110	LOC_Os01g60450	1.7541	0.0034
111	LOC_Os01g60730	-2.1644	0.0112
112	LOC_Os01g61080	1.6562	0.0319
113	LOC_Os01g61630	-1.9532	0
114	LOC_Os01g61940	2.1091	0.0473
115	LOC_Os01g62070	1.3082	0.0019
116	LOC_Os01g62290	1.2457	0.0328
117	LOC_Os01g62460	1.1125	0.0135
118	LOC_Os01g62810	1.7928	0.0113
119	LOC_Os01g62840	1.639	0.0055
120	LOC_Os01g63150	-1.4874	0.0052
121	LOC_Os01g63444	2.8977	0.0057
122	LOC_Os01g63620	-1.2305	0.0053
123	LOC_Os01g63900	1.8099	0.011
124	LOC_Os01g64640	1.558	0.0055
125	LOC_Os01g64660	1.2177	0.0052
126	LOC_Os01g64680	-0.9714	0.0334
127	LOC_Os01g65260	1.7075	0.0005
128	LOC_Os01g65320	1.0388	0.0495
129	LOC_Os01g65630	-2.0316	0
130	LOC_Os01g65920	-1.6674	0.0163
131	LOC_Os01g66890	1.3165	0.015
132	LOC_Os01g67290	1.0193	0.0493
133	LOC_Os01g67320	1.5486	0.0004
134	LOC_Os01g67330	1.3376	0.0157
135	LOC_Os01g68680	1.4773	0.0011
136	LOC_Os01g68800	-1.9561	0.0269
137	LOC_Os01g69030	1.123	0.0135
138	LOC_Os01g70170	-1.2238	0.0076
139	LOC_Os01g71620	2.3157	0.0019
140	LOC_Os01g71720	-1.4893	0.0006
141	LOC_Os01g73250	-1.3092	0.001
142	LOC_Os01g73300	1.1664	0.0337
143	LOC_Os01g73430	2.2496	0.0017
144	LOC_Os01g73530	1.1253	0.0155
145	LOC_Os02g01590	2.8555	0
146	LOC_Os02g02380	1.3464	0.0045
147	LOC_Os02g02470	1.3424	0.0032
148	LOC_Os02g02750	1.5538	0.0005
149	LOC_Os02g02920	-1.1576	0.0365
150	LOC_Os02g02980	1.1356	0.0151
151	LOC_Os02g03700	1.3728	0.0045
152	LOC_Os02g03710	-0.9764	0.0401
153	LOC_Os02g04170	2.8037	0
154	LOC_Os02g04230	1.4103	0.0396
155	LOC_Os02g04510	1.4296	0.0024
156	LOC_Os02g04550	2.0333	0.0002
157	LOC_Os02g04710	1.0908	0.0192
158	LOC_Os02g05490	1.1695	0.0181
159	LOC_Os02g06300	1.1312	0.0224
160	LOC_Os02g06560	-1.079	0.0307
161	LOC_Os02g06588	1.463	0.0052
162	LOC_Os02g06725	2.5292	0.0128
163	LOC_Os02g06840	1.223	0.0081
164	LOC_Os02g07110	-1.2816	0.0093
165	LOC_Os02g07340	1.7226	0.0012
166	LOC_Os02g07360	-1.3447	0.001
167	LOC_Os02g07740	-1.3357	0.0261
168	LOC_Os02g07800	-2.5303	0.0073
169	LOC_Os02g08170	-2.1475	0.0147
170	LOC_Os02g08200	-1.4542	0.049
171	LOC_Os02g10600	-1.2555	0.0017
172	LOC_Os02g10880	-3.8736	0.0288
173	LOC_Os02g11000	1.3247	0.0047
174	LOC_Os02g11110	-1.1283	0.0121
175	LOC_Os02g11130	-1.1474	0.0209
176	LOC_Os02g11720	-4.0932	0.0097
177	LOC_Os02g12870	1.2532	0.0148
178	LOC_Os02g13350	1.031	0.0496
179	LOC_Os02g13710	-1.9357	0.0164
180	LOC_Os02g14730	1.3576	0.0075
181	LOC_Os02g14840	1.693	0.0018
182	LOC_Os02g15540	-1.4719	0.0063
183	LOC_Os02g17970	1.556	0.0001
184	LOC_Os02g18000	1.7279	0.0266
185	LOC_Os02g19530	1.0875	0.023
186	LOC_Os02g19650	-4.0861	0.0006
187	LOC_Os02g19890	1.2186	0.0304
188	LOC_Os02g21009	0.972	0.0437
189	LOC_Os02g21090	-2.0309	0.0437
190	LOC_Os02g21340	1.1756	0.0253
191	LOC_Os02g22020	-1.9547	0.0212
192	LOC_Os02g26294	1.0662	0.0492
193	LOC_Os02g26860	1.1631	0.019
194	LOC_Os02g27110	1.0422	0.0327
195	LOC_Os02g27130	3.6075	0
196	LOC_Os02g28465	1.6906	0.0091
197	LOC_Os02g29510	1.7605	0.0067
198	LOC_Os02g30410	-2.1026	0.0001
199	LOC_Os02g31100	-1.5948	0.0001
200	LOC_Os02g31874	1.1455	0.0271
201	LOC_Os02g32160	1.0076	0.0492
202	LOC_Os02g32469	-1.3621	0.0055
203	LOC_Os02g32490	-2.0711	0.0023
204	LOC_Os02g32590	-1.7311	0
205	LOC_Os02g32610	1.3981	0.0037
206	LOC_Os02g32814	-1.1965	0.0055
207	LOC_Os02g32970	-1.574	0.0175
208	LOC_Os02g33030	-1.0493	0.0423
209	LOC_Os02g33149	-1.4535	0.0016
210	LOC_Os02g34810	-0.9364	0.0307
211	LOC_Os02g35160	1.2548	0.009
212	LOC_Os02g35180	0.9686	0.0394
213	LOC_Os02g36340	1.1943	0.0101
214	LOC_Os02g36390	1.2986	0.0138
215	LOC_Os02g36440	-3.9527	0.0027
216	LOC_Os02g36450	-3.6072	0.0007
217	LOC_Os02g36490	1.267	0.0271
218	LOC_Os02g36510	-2.9862	0.0087
219	LOC_Os02g36740	-1.3202	0.0131
220	LOC_Os02g37700	-1.3758	0.0173
221	LOC_Os02g38020	1.5877	0
222	LOC_Os02g38170	-1.2822	0.0241
223	LOC_Os02g38180	-1.3707	0.0047
224	LOC_Os02g38392	1.44	0.0429
225	LOC_Os02g38430	-1.5106	0.0005
226	LOC_Os02g40514	-1.1975	0.0176
227	LOC_Os02g40840	-2.0378	0
228	LOC_Os02g40900	1.3354	0.0038
229	LOC_Os02g41580	-2.0449	0
230	LOC_Os02g42530	1.2044	0.0453
231	LOC_Os02g42940	1.0368	0.0437
232	LOC_Os02g43340	1.547	0.0237
233	LOC_Os02g43870	-1.4699	0.0203
234	LOC_Os02g44230	-2.0048	0.023
235	LOC_Os02g44360	1.057	0.0286
236	LOC_Os02g44370	1.0638	0.0237
237	LOC_Os02g44610	1.2668	0.041
238	LOC_Os02g45070	1.0818	0.0198
239	LOC_Os02g45540	1.0965	0.0243
240	LOC_Os02g45690	1.1731	0.0176
241	LOC_Os02g45880	-1.2955	0.0413
242	LOC_Os02g46460	-1.8814	0
243	LOC_Os02g47510	-1.5066	0.0001
244	LOC_Os02g47670	1.2103	0.0087
245	LOC_Os02g48390	-1.4071	0.0076
246	LOC_Os02g49260	2.4169	0.0278
247	LOC_Os02g49590	2.0097	0.0001
248	LOC_Os02g49820	-1.089	0.0133
249	LOC_Os02g49870	-1.041	0.0311
250	LOC_Os02g49880	-1.9263	0.0429
251	LOC_Os02g51970	4.7728	0.0172
252	LOC_Os02g52210	0.9475	0.0457
253	LOC_Os02g52290	-0.8901	0.0383
254	LOC_Os02g52990	-1.6822	0.0473
255	LOC_Os02g53140	1.1632	0.0106
256	LOC_Os02g53180	-1.1037	0.0185
257	LOC_Os02g53210	1.2539	0.0092
258	LOC_Os02g53270	1.4313	0.0112
259	LOC_Os02g53700	1.0259	0.0355
260	LOC_Os02g53740	1.5414	0.001
261	LOC_Os02g53790	1.2536	0.0408
262	LOC_Os02g53830	-1.5558	0.0151
263	LOC_Os02g53860	-1.3379	0.001
264	LOC_Os02g54150	1.4329	0.0005
265	LOC_Os02g54500	1.128	0.0451
266	LOC_Os02g54900	1.6728	0.0005
267	LOC_Os02g55110	1.2369	0.0392
268	LOC_Os02g55560	-1.4475	0.0016
269	LOC_Os02g56565	1.2784	0.011
270	LOC_Os02g56840	-1.5321	0.0003
271	LOC_Os02g56880	1.3657	0.028
272	LOC_Os02g57010	-1.1472	0.0066
273	LOC_Os02g57060	3.548	0
274	LOC_Os02g57190	1.1132	0.0363
275	LOC_Os02g57790	1.6663	0.0001
276	LOC_Os02g58100	2.2115	0.0011
277	LOC_Os02g58510	-1.3804	0.0272
278	LOC_Os03g02860	-2.2921	0.0055
279	LOC_Os03g03510	1.1233	0.0109
280	LOC_Os03g03590	1.3029	0.0079
281	LOC_Os03g03900	1.1887	0.01
282	LOC_Os03g04340	-1.4058	0.0005
283	LOC_Os03g04500	1.7978	0.0002
284	LOC_Os03g05270	-2.1784	0.0003
285	LOC_Os03g05320	1.7486	0
286	LOC_Os03g05330	1.4379	0.0105
287	LOC_Os03g05660	1.325	0.0084
288	LOC_Os03g05710	-1.737	0.0291
289	LOC_Os03g06200	-1.0844	0.0313
290	LOC_Os03g06230	-2.0968	0
291	LOC_Os03g06970	-3.1695	0.0398
292	LOC_Os03g07190	-1.8513	0
293	LOC_Os03g07380	-1.3606	0.0164
294	LOC_Os03g07840	-1.5122	0.0017
295	LOC_Os03g08270	1.1596	0.016
296	LOC_Os03g08390	1.0933	0.0416
297	LOC_Os03g08430	1.0504	0.0326
298	LOC_Os03g09110	1.0244	0.0429
299	LOC_Os03g09250	1.9106	0.0004
300	LOC_Os03g09830	-1.5647	0.0052
301	LOC_Os03g10080	2.2768	0
302	LOC_Os03g10250	-2.0128	0.0086
303	LOC_Os03g10820	-1.4473	0.0334
304	LOC_Os03g11230	-1.286	0.0019
305	LOC_Os03g11470	1.0016	0.0434
306	LOC_Os03g11780	-1.606	0.0157
307	LOC_Os03g12290	1.4645	0.0008
308	LOC_Os03g12300	1.2269	0.0092
309	LOC_Os03g12670	0.9713	0.037
310	LOC_Os03g12840	1.0884	0.0314
311	LOC_Os03g13050	3.154	0.003
312	LOC_Os03g14334	-1.9494	0.0312
313	LOC_Os03g14450	-1.4858	0.0128
314	LOC_Os03g14690	1.1099	0.0307
315	LOC_Os03g14910	1.1076	0.0482
316	LOC_Os03g14915	1.3174	0.018
317	LOC_Os03g15460	-1.0919	0.0112
318	LOC_Os03g15530	-1.0732	0.0252
319	LOC_Os03g15870	-1.4129	0.0055
320	LOC_Os03g15940	-1.1651	0.0359
321	LOC_Os03g16610	-2.2913	0.0491
322	LOC_Os03g16790	1.4288	0.0106
323	LOC_Os03g17140	-1.658	0.0439
324	LOC_Os03g17590	1.5268	0.0258
325	LOC_Os03g18080	1.137	0.0362
326	LOC_Os03g18264	1.0463	0.0272
327	LOC_Os03g18310	1.2741	0.0317
328	LOC_Os03g18870	-3.3784	0.0041
329	LOC_Os03g18940	1.4372	0.0084
330	LOC_Os03g19040	-1.8037	0.0305
331	LOC_Os03g19690	1.0548	0.0407
332	LOC_Os03g19970	1.2144	0.0378
333	LOC_Os03g20180	1.1491	0.0415
334	LOC_Os03g20840	2.2189	0.0495
335	LOC_Os03g21020	1.2566	0.0322
336	LOC_Os03g21040	-1.52	0.0013
337	LOC_Os03g21400	-1.0147	0.0377
338	LOC_Os03g21680	1.2911	0.0029
339	LOC_Os03g21890	1.2098	0.0068
340	LOC_Os03g22050	-2.2011	0
341	LOC_Os03g22420	1.1744	0.0089
342	LOC_Os03g22790	1.7799	0.0336
343	LOC_Os03g24220	0.9973	0.0366
344	LOC_Os03g24930	-1.3642	0.0246
345	LOC_Os03g25869	1.3392	0.009
346	LOC_Os03g27019	1.283	0.0023
347	LOC_Os03g28140	1.482	0.0042
348	LOC_Os03g28300	1.1679	0.0076
349	LOC_Os03g29540	-1.7597	0.0108
350	LOC_Os03g29950	-1.938	0
351	LOC_Os03g30260	-3.2188	0.0251
352	LOC_Os03g33590	1.1706	0.0204
353	LOC_Os03g36960	-2.7927	0
354	LOC_Os03g38120	-1.0864	0.0437
355	LOC_Os03g38950	-0.8604	0.0327
356	LOC_Os03g42464	1.9688	0.0098
357	LOC_Os03g42820	1.3643	0.0056
358	LOC_Os03g43420	-2.2094	0
359	LOC_Os03g43720	1.9249	0
360	LOC_Os03g44230	-1.005	0.0441
361	LOC_Os03g44670	1.4875	0.0057
362	LOC_Os03g46884	1.5848	0.0011
363	LOC_Os03g47610	-3.9101	0
364	LOC_Os03g48000	0.9767	0.0439
365	LOC_Os03g48030	1.0261	0.0415
366	LOC_Os03g48140	1.3921	0.0015
367	LOC_Os03g48300	1.6567	0
368	LOC_Os03g48390	-2.2234	0.0055
369	LOC_Os03g48920	-0.8991	0.0337
370	LOC_Os03g48940	1.0414	0.0396
371	LOC_Os03g49140	1.5455	0.0119
372	LOC_Os03g49440	-0.9078	0.0299
373	LOC_Os03g49630	1.5259	0.0002
374	LOC_Os03g49960	1.06	0.0451
375	LOC_Os03g50160	-1.3823	0.0333
376	LOC_Os03g50230	1.8013	0.0441
377	LOC_Os03g51380	-1.1155	0.0491
378	LOC_Os03g51550	-2.2353	0.0014
379	LOC_Os03g51600	-1.0469	0.0387
380	LOC_Os03g51760	2.3954	0.0163
381	LOC_Os03g52340	1.3719	0.0084
382	LOC_Os03g53150	-1.3866	0.0059
383	LOC_Os03g53270	-1.0205	0.0149
384	LOC_Os03g53660	1.5829	0.0035
385	LOC_Os03g54100	1.9915	0
386	LOC_Os03g54130	3.3115	0.0001
387	LOC_Os03g55090	-1.5098	0.0025
388	LOC_Os03g55110	-1.5488	0.0022
389	LOC_Os03g56310	1.3819	0.0009
390	LOC_Os03g57110	1.2119	0.012
391	LOC_Os03g57300	1.3776	0.0011
392	LOC_Os03g57840	-1.4919	0.0038
393	LOC_Os03g58080	1.0546	0.0326
394	LOC_Os03g59040	1.1429	0.0493
395	LOC_Os03g59430	-1.3803	0.0278
396	LOC_Os03g59570	1.9873	0.0131
397	LOC_Os03g60120	-1.2008	0.0063
398	LOC_Os03g60910	-2.0519	0.0097
399	LOC_Os03g61890	1.3562	0.0008
400	LOC_Os03g62790	-0.9114	0.0367
401	LOC_Os03g63910	-1.2718	0.0185
402	LOC_Os04g01600	-2.1139	0.019
403	LOC_Os04g02850	-1.5735	0.0023
404	LOC_Os04g05010	-1.1509	0.0175
405	LOC_Os04g08034	1.1498	0.0403
406	LOC_Os04g08350	-0.9282	0.0377
407	LOC_Os04g09530	-1.5455	0.0005
408	LOC_Os04g10350	-1.8585	0.0176
409	LOC_Os04g10380	1.2479	0.0108
410	LOC_Os04g10680	1.1206	0.0211
411	LOC_Os04g11195	3.9004	0.0068
412	LOC_Os04g12499	2.2643	0
413	LOC_Os04g12520	1.5754	0.0355
414	LOC_Os04g12530	1.6822	0.0008
415	LOC_Os04g13470	1.0844	0.0375
416	LOC_Os04g18010	1.2398	0.0062
417	LOC_Os04g21110	1.3366	0.0213
418	LOC_Os04g23210	1.1512	0.025
419	LOC_Os04g23890	1.0662	0.0258
420	LOC_Os04g28460	1.6129	0.0006
421	LOC_Os04g28480	1.3822	0.0025
422	LOC_Os04g31690	-1.0515	0.0181
423	LOC_Os04g31760	-2.0786	0.03
424	LOC_Os04g31924	-1.172	0.0203
425	LOC_Os04g32320	-2.6489	0.0302
426	LOC_Os04g33080	1.1757	0.0037
427	LOC_Os04g34530	-1.5548	0.023
428	LOC_Os04g35030	1.0186	0.0441
429	LOC_Os04g35060	1.2176	0.0202
430	LOC_Os04g35170	-1.7169	0
431	LOC_Os04g36062	0.994	0.0493
432	LOC_Os04g38026	-2.6976	0.0014
433	LOC_Os04g38780	2.0779	0.0173
434	LOC_Os04g41200	1.0744	0.0496
435	LOC_Os04g42030	-1.1174	0.0386
436	LOC_Os04g42200	-1.8592	0.0408
437	LOC_Os04g42700	1.4701	0.011
438	LOC_Os04g43030	1.0426	0.0368
439	LOC_Os04g43070	1.7269	0
440	LOC_Os04g43380	2.6485	0.0001
441	LOC_Os04g43400	2.4174	0
442	LOC_Os04g43420	-1.0487	0.023
443	LOC_Os04g43710	-1.6362	0.0184
444	LOC_Os04g44950	-1.6106	0.0164
445	LOC_Os04g45490	1.0465	0.023
446	LOC_Os04g47420	-1.5732	0.023
447	LOC_Os04g47906	2.2996	0.0013
448	LOC_Os04g47912	2.2025	0.0019
449	LOC_Os04g48390	1.1895	0.0123
450	LOC_Os04g48416	-3.4989	0.0079
451	LOC_Os04g48710	-1.2103	0.0083
452	LOC_Os04g50860	-1.5538	0.0002
453	LOC_Os04g51280	-2.0992	0.002
454	LOC_Os04g51820	1.2715	0.0055
455	LOC_Os04g52100	-2.465	0.0045
456	LOC_Os04g52479	1.6417	0.0012
457	LOC_Os04g53130	-1.4009	0.0187
458	LOC_Os04g53170	-1.0117	0.0408
459	LOC_Os04g54430	-2.1521	0
460	LOC_Os04g54790	1.4548	0.0308
461	LOC_Os04g55640	-2.3813	0.0012
462	LOC_Os04g55650	-0.9854	0.0376
463	LOC_Os04g55720	-1.2294	0.0239
464	LOC_Os04g55800	2.1868	0
465	LOC_Os04g55930	-1.55	0.001
466	LOC_Os04g56710	1.6358	0
467	LOC_Os04g56939	-2.0438	0.0006
468	LOC_Os04g57210	1.0376	0.0486
469	LOC_Os04g58020	-1.1802	0.0055
470	LOC_Os04g58330	1.6294	0.0003
471	LOC_Os04g58800	-0.8954	0.0413
472	LOC_Os04g59440	1.129	0.0074
473	LOC_Os04g59480	-1.8778	0
474	LOC_Os04g59540	1.7224	0.0044
475	LOC_Os04g59570	-1.05	0.0164
476	LOC_Os05g01020	1.0524	0.0234
477	LOC_Os05g01050	-1.3828	0.0016
478	LOC_Os05g01170	1.4358	0.0361
479	LOC_Os05g01240	1.0026	0.0496
480	LOC_Os05g01470	1.4097	0.0002
481	LOC_Os05g01520	1.2711	0.007
482	LOC_Os05g02060	-1.3521	0.0017
483	LOC_Os05g02220	1.2913	0.0017
484	LOC_Os05g02530	-1.0142	0.0411
485	LOC_Os05g03040	-1.0374	0.0108
486	LOC_Os05g03540	-1.0688	0.0496
487	LOC_Os05g03750	-1.7618	0
488	LOC_Os05g03830	-1.0609	0.0261
489	LOC_Os05g04550	1.4227	0.0092
490	LOC_Os05g05160	1.3155	0.0018
491	LOC_Os05g05600	1.1016	0.0159
492	LOC_Os05g06510	-2.2667	0.0103
493	LOC_Os05g07060	-1.6668	0.0278
494	LOC_Os05g07870	1.3772	0.0057
495	LOC_Os05g07890	-1.6074	0.0001
496	LOC_Os05g07950	-2.9312	0.0306
497	LOC_Os05g08610	-2.4614	0.0054
498	LOC_Os05g08810	1.4652	0.0006
499	LOC_Os05g08850	5.0815	0.0216
500	LOC_Os05g08854	1.6499	0.0119
501	LOC_Os05g11320	-1.5988	0
502	LOC_Os05g11850	1.1943	0.0133
503	LOC_Os05g12140	1.3034	0.0159
504	LOC_Os05g14730	1.1369	0.0365
505	LOC_Os05g16640	-3.4913	0.001
506	LOC_Os05g22930	1.2947	0.011
507	LOC_Os05g24550	-1.3716	0.0008
508	LOC_Os05g25260	-1.6861	0.0295
509	LOC_Os05g25850	-1.557	0.0055
510	LOC_Os05g26820	1.3887	0.001
511	LOC_Os05g26990	1.0834	0.0308
512	LOC_Os05g28180	1.0433	0.05
513	LOC_Os05g29676	-2.9797	0.0182
514	LOC_Os05g29735	-1.9833	0.0298
515	LOC_Os05g31140	1.7037	0.012
516	LOC_Os05g31200	1.4747	0.0382
517	LOC_Os05g32140	-1.752	0
518	LOC_Os05g32320	1.1202	0.0391
519	LOC_Os05g32820	-1.213	0.0058
520	LOC_Os05g34470	-2.3768	0
521	LOC_Os05g35650	-2.1732	0
522	LOC_Os05g37520	-1.9788	0.0019
523	LOC_Os05g37930	1.8128	0
524	LOC_Os05g38710	1.2219	0.0084
525	LOC_Os05g38830	1.1277	0.0355
526	LOC_Os05g39800	-2.3191	0
527	LOC_Os05g41440	-1.1508	0.0121
528	LOC_Os05g41550	1.9781	0
529	LOC_Os05g41610	-1.5737	0.0001
530	LOC_Os05g42070	-2.0419	0.0477
531	LOC_Os05g42250	-1.1423	0.0172
532	LOC_Os05g43040	-1.1344	0.0172
533	LOC_Os05g43760	-1.1376	0.023
534	LOC_Os05g44080	1.3955	0.0029
535	LOC_Os05g44300	1.6164	0.0001
536	LOC_Os05g45840	1.1825	0.0371
537	LOC_Os05g45920	-2.2213	0
538	LOC_Os05g46845	-1.2548	0.0104
539	LOC_Os05g47780	1.1665	0.0186
540	LOC_Os05g47840	1.6426	0.0028
541	LOC_Os05g47850	-1.7297	0.0161
542	LOC_Os05g48070	-1.339	0.0083
543	LOC_Os05g48760	1.3815	0.0007
544	LOC_Os05g49590	1.1341	0.012
545	LOC_Os05g49610	-0.9595	0.0398
546	LOC_Os05g50510	1.3341	0.0035
547	LOC_Os05g50710	-1.0328	0.0184
548	LOC_Os05g51150	-3.4424	0
549	LOC_Os05g51180	-1.3088	0.0451
550	LOC_Os06g01450	-1.0018	0.0493
551	LOC_Os06g01500	-1.1828	0.0337
552	LOC_Os06g01790	-1.5788	0
553	LOC_Os06g02144	-1.4161	0.0007
554	LOC_Os06g03860	1.1852	0.0069
555	LOC_Os06g04510	-0.9726	0.0204
556	LOC_Os06g04920	2.403	0.0079
557	LOC_Os06g06080	1.8717	0.0242
558	LOC_Os06g06850	-2.1608	0.0034
559	LOC_Os06g06980	-1.1924	0.0244
560	LOC_Os06g07120	1.3074	0.003
561	LOC_Os06g08320	-1.9809	0.0013
562	LOC_Os06g08560	1.4833	0.0428
563	LOC_Os06g09220	-2.6312	0.0211
564	LOC_Os06g09230	1.3992	0.0138
565	LOC_Os06g09320	1.639	0.046
566	LOC_Os06g09610	-1.0773	0.007
567	LOC_Os06g10750	-2.4044	0.0185
568	LOC_Os06g11380	1.2795	0.0055
569	LOC_Os06g11500	1.5037	0.0019
570	LOC_Os06g12370	-1.5331	0.0179
571	LOC_Os06g12660	-1.7416	0.024
572	LOC_Os06g14740	1.1051	0.0204
573	LOC_Os06g15360	-1.2954	0.0039
574	LOC_Os06g15380	-1.291	0.0148
575	LOC_Os06g15990	-2.4368	0
576	LOC_Os06g16280	1.529	0.0261
577	LOC_Os06g16420	1.4227	0.0007
578	LOC_Os06g17870	-1.2636	0.0068
579	LOC_Os06g17970	1.3564	0.0015
580	LOC_Os06g18150	-5.1834	0.0063
581	LOC_Os06g19400	1.1388	0.041
582	LOC_Os06g19730	1.1777	0.0098
583	LOC_Os06g21380	1.1922	0.0158
584	LOC_Os06g21550	-1.2497	0.0018
585	LOC_Os06g21570	1.2897	0.0454
586	LOC_Os06g22030	-1.935	0.001
587	LOC_Os06g23210	-2.2628	0.0274
588	LOC_Os06g24190	-1.4722	0.0172
589	LOC_Os06g29844	1.4492	0.005
590	LOC_Os06g32580	2.2957	0.0108
591	LOC_Os06g35560	-1.4131	0.0304
592	LOC_Os06g36080	1.4034	0.044
593	LOC_Os06g36400	-2.9584	0.0032
594	LOC_Os06g37020	-2.4248	0.0353
595	LOC_Os06g39900	1.3786	0.0017
596	LOC_Os06g39906	-2.5024	0
597	LOC_Os06g41780	1.3549	0.0273
598	LOC_Os06g43875	-2.2095	0
599	LOC_Os06g43990	1.3163	0.0261
600	LOC_Os06g44180	-1.2653	0.0431
601	LOC_Os06g44200	-1.8122	0.0136
602	LOC_Os06g44250	1.3277	0.0329
603	LOC_Os06g44260	1.2722	0.0055
604	LOC_Os06g44620	-1.3226	0.0331
605	LOC_Os06g45020	1.5475	0.0081
606	LOC_Os06g45040	1.244	0.007
607	LOC_Os06g45050	1.4466	0.0074
608	LOC_Os06g46310	1.7742	0.0006
609	LOC_Os06g46366	1.1065	0.0353
610	LOC_Os06g46372	1.2847	0.027
611	LOC_Os06g46670	1.3117	0.0023
612	LOC_Os06g47330	1.2876	0.0124
613	LOC_Os06g47580	1.7515	0.0011
614	LOC_Os06g48560	-2.07	0
615	LOC_Os06g48620	1.4764	0.0007
616	LOC_Os06g49040	-1.7272	0.0423
617	LOC_Os06g49120	1.4338	0.0048
618	LOC_Os06g49220	-1.0831	0.0298
619	LOC_Os06g49500	-1.5143	0.0002
620	LOC_Os06g50900	2.4316	0.012
621	LOC_Os07g01090	1.5581	0.0006
622	LOC_Os07g02950	1.7355	0.0126
623	LOC_Os07g04190	-2.1154	0.0312
624	LOC_Os07g04990	-0.9641	0.0335
625	LOC_Os07g05390	1.2224	0.0291
626	LOC_Os07g05510	-1.3386	0.0458
627	LOC_Os07g06080	-1.5661	0.0007
628	LOC_Os07g06610	1.2274	0.0429
629	LOC_Os07g06860	-3.1408	0.0495
630	LOC_Os07g06950	1.0188	0.0318
631	LOC_Os07g07450	-3.0875	0.0005
632	LOC_Os07g07480	-0.9116	0.034
633	LOC_Os07g08340	-1.9178	0
634	LOC_Os07g08710	1.5036	0.0135
635	LOC_Os07g09310	1.2733	0.0284
636	LOC_Os07g09990	-2.4347	0.0282
637	LOC_Os07g18720	0.9568	0.0492
638	LOC_Os07g18990	-1.372	0.0383
639	LOC_Os07g19530	1.1726	0.0265
640	LOC_Os07g22930	1.1102	0.0482
641	LOC_Os07g23810	1.511	0.0013
642	LOC_Os07g24230	1.366	0.0015
643	LOC_Os07g26630	1.7571	0.0001
644	LOC_Os07g26940	-1.3357	0.0086
645	LOC_Os07g28040	1.589	0.0001
646	LOC_Os07g28090	1.0334	0.0421
647	LOC_Os07g29224	1.227	0.0138
648	LOC_Os07g29240	-1.4566	0.0002
649	LOC_Os07g29410	-1.0544	0.009
650	LOC_Os07g29620	-1.1835	0.0077
651	LOC_Os07g30240	1.3804	0.0334
652	LOC_Os07g34570	-7.5698	0.0178
653	LOC_Os07g34650	-1.3298	0.0092
654	LOC_Os07g36820	1.3581	0.0062
655	LOC_Os07g37560	1.5756	0.0001
656	LOC_Os07g38230	-1.3506	0.0005
657	LOC_Os07g38270	1.0333	0.0336
658	LOC_Os07g38430	-1.1988	0.0264
659	LOC_Os07g38790	-1.3904	0.0019
660	LOC_Os07g39010	1.8007	0.0019
661	LOC_Os07g40710	-1.0617	0.0454
662	LOC_Os07g41310	1.825	0.0027
663	LOC_Os07g41320	-2.3521	0.0459
664	LOC_Os07g41710	-1.5983	0.0039
665	LOC_Os07g42280	1.2572	0.0318
666	LOC_Os07g42324	-1.8525	0.007
667	LOC_Os07g43020	-1.0691	0.0403
668	LOC_Os07g44160	-1.1622	0.0055
669	LOC_Os07g44330	1.108	0.0294
670	LOC_Os07g45000	1.2382	0.0077
671	LOC_Os07g45100	-1.7258	0.017
672	LOC_Os07g46630	-1.355	0.0176
673	LOC_Os07g47360	1.3649	0.0016
674	LOC_Os07g47590	1.3781	0.0036
675	LOC_Os07g48040	-2.7294	0
676	LOC_Os07g48090	-1.8624	0
677	LOC_Os07g48460	-1.3691	0.0017
678	LOC_Os07g48490	-1.1245	0.0059
679	LOC_Os07g49260	1.7267	0.0006
680	LOC_Os07g49300	1.045	0.0307
681	LOC_Os08g01940	-1.8412	0
682	LOC_Os08g02350	1.1753	0.0121
683	LOC_Os08g03430	1.1632	0.0165
684	LOC_Os08g03520	-1.6862	0.0001
685	LOC_Os08g04450	-2.7402	0.0002
686	LOC_Os08g04500	2.9203	0.0002
687	LOC_Os08g04830	2.6974	0
688	LOC_Os08g04840	1.1232	0.0353
689	LOC_Os08g05280	-1.0289	0.0281
690	LOC_Os08g05320	2.1289	0
691	LOC_Os08g06110	2.9711	0
692	LOC_Os08g07490	-1.0152	0.0457
693	LOC_Os08g08140	1.4027	0.0296
694	LOC_Os08g08850	2.416	0
695	LOC_Os08g09190	-1.8351	0.0004
696	LOC_Os08g09210	-1.4803	0.0089
697	LOC_Os08g09250	-1.0386	0.026
698	LOC_Os08g10030	1.0647	0.0441
699	LOC_Os08g10570	-1.0757	0.0389
700	LOC_Os08g11470	1.7269	0.0001
701	LOC_Os08g14940	1.4299	0.0452
702	LOC_Os08g15030	-1.5084	0.0313
703	LOC_Os08g15650	-1.7285	0.0011
704	LOC_Os08g17784	-5.1972	0
705	LOC_Os08g19114	1.1477	0.0136
706	LOC_Os08g19140	1.0373	0.0404
707	LOC_Os08g20020	1.6883	0
708	LOC_Os08g21350	0.91	0.0454
709	LOC_Os08g22864	1.0515	0.0304
710	LOC_Os08g25624	-2.0892	0
711	LOC_Os08g27720	-0.9492	0.0454
712	LOC_Os08g29150	1.4685	0.0042
713	LOC_Os08g30210	1.483	0.0358
714	LOC_Os08g31410	1.2169	0.0079
715	LOC_Os08g31700	-1.619	0.042
716	LOC_Os08g32560	-3.0444	0.0441
717	LOC_Os08g32630	1.196	0.0112
718	LOC_Os08g32690	-1.1291	0.0478
719	LOC_Os08g32930	-3.1823	0
720	LOC_Os08g33710	-1.6454	0
721	LOC_Os08g34390	-2.2121	0.0002
722	LOC_Os08g36140	-0.9685	0.0276
723	LOC_Os08g37104	1.7834	0.044
724	LOC_Os08g37456	-4.0281	0.0025
725	LOC_Os08g37610	1.2428	0.0049
726	LOC_Os08g37700	-1.5282	0.0001
727	LOC_Os08g37960	-1.2701	0.022
728	LOC_Os08g39830	-2.9032	0.0405
729	LOC_Os08g40850	-1.6554	0.0436
730	LOC_Os08g41090	-2.3045	0.026
731	LOC_Os08g41910	-1.8546	0.0007
732	LOC_Os08g42390	-3.2599	0.0006
733	LOC_Os08g42480	1.919	0.0016
734	LOC_Os08g42590	-0.9819	0.0426
735	LOC_Os08g43170	1.3307	0.0061
736	LOC_Os08g43190	-2.1729	0
737	LOC_Os08g43230	-0.9778	0.0234
738	LOC_Os08g43320	-2.0169	0.0282
739	LOC_Os08g43390	-1.8088	0.0401
740	LOC_Os08g43680	1.527	0.0266
741	LOC_Os08g44770	-1.0239	0.0261
742	LOC_Os09g02750	4.5533	0.0068
743	LOC_Os09g02770	-2.0851	0
744	LOC_Os09g03680	1.3092	0.0145
745	LOC_Os09g04490	-1.2396	0.0207
746	LOC_Os09g04504	1.8511	0
747	LOC_Os09g06499	0.9793	0.0486
748	LOC_Os09g11480	-4.6355	0.0018
749	LOC_Os09g12660	-1.3056	0.0336
750	LOC_Os09g13470	-4.9332	0
751	LOC_Os09g15760	-1.1033	0.0368
752	LOC_Os09g15810	-2.4105	0
753	LOC_Os09g16920	-1.5695	0.0001
754	LOC_Os09g21230	-1.9421	0.0394
755	LOC_Os09g24680	3.0978	0.0469
756	LOC_Os09g25090	1.4977	0.0025
757	LOC_Os09g26570	2.0587	0.0001
758	LOC_Os09g27030	-1.3654	0.0007
759	LOC_Os09g28480	-1.8236	0
760	LOC_Os09g29490	-1.7992	0.0004
761	LOC_Os09g29660	-1.6507	0.0228
762	LOC_Os09g31170	-2.376	0
763	LOC_Os09g31454	-1.1009	0.0271
764	LOC_Os09g31470	-1.1437	0.0149
765	LOC_Os09g32030	-1.7111	0
766	LOC_Os09g33480	-1.0668	0.0211
767	LOC_Os09g33690	-1.3872	0.0011
768	LOC_Os09g34920	-1.8162	0.0033
769	LOC_Os09g35940	-1.0352	0.0204
770	LOC_Os09g36030	-2.8631	0.0002
771	LOC_Os09g36070	-3.6648	0
772	LOC_Os09g36080	-1.2079	0.0338
773	LOC_Os09g36580	-1.0878	0.0254
774	LOC_Os09g37620	-3.3192	0
775	LOC_Os09g38090	1.1052	0.0119
776	LOC_Os09g38410	1.1871	0.0204
777	LOC_Os09g39740	-1.7267	0.0006
778	LOC_Os10g02240	-1.3486	0.0011
779	LOC_Os10g02260	-1.3195	0.0183
780	LOC_Os10g05088	-2.0164	0.0024
781	LOC_Os10g08474	-1.1341	0.0185
782	LOC_Os10g13850	2.0802	0.0399
783	LOC_Os10g13940	1.2761	0.0116
784	LOC_Os10g16640	1.0474	0.0413
785	LOC_Os10g18370	1.6854	0.0001
786	LOC_Os10g18490	-2.4205	0.0074
787	LOC_Os10g21810	1.4965	0.0001
788	LOC_Os10g22070	-2.3844	0.0055
789	LOC_Os10g22430	1.2296	0.0059
790	LOC_Os10g26630	1.5266	0.0153
791	LOC_Os10g27990	-1.9425	0.0063
792	LOC_Os10g28020	1.1403	0.011
793	LOC_Os10g28600	-1.9121	0
794	LOC_Os10g30156	1.0356	0.0447
795	LOC_Os10g32800	-2.8033	0.0024
796	LOC_Os10g33310	-1.0103	0.0234
797	LOC_Os10g33420	1.6403	0.001
798	LOC_Os10g34400	1.2392	0.0055
799	LOC_Os10g34710	1.1163	0.0243
800	LOC_Os10g34790	1.4649	0.0261
801	LOC_Os10g35150	1.1245	0.0264
802	LOC_Os10g35200	1.4044	0.003
803	LOC_Os10g35380	1.0329	0.0438
804	LOC_Os10g35870	-1.3762	0.0383
805	LOC_Os10g35940	1.2427	0.0305
806	LOC_Os10g36580	-2.1587	0
807	LOC_Os10g36690	-1.9387	0
808	LOC_Os10g36780	1.1271	0.0431
809	LOC_Os10g37740	1.175	0.0147
810	LOC_Os10g39010	-1.0833	0.0337
811	LOC_Os10g39120	-0.9752	0.0493
812	LOC_Os10g40250	1.0815	0.0451
813	LOC_Os10g40584	1.9466	0.004
814	LOC_Os10g40780	1.0341	0.0266
815	LOC_Os10g41130	-2.2835	0.024
816	LOC_Os10g41190	1.4852	0.0197
817	LOC_Os10g41534	-1.3867	0.0183
818	LOC_Os10g41710	-1.2839	0.0178
819	LOC_Os10g41940	-1.3432	0.0121
820	LOC_Os10g42780	1.4014	0.0307
821	LOC_Os10g43050	-1.1522	0.0185
822	LOC_Os11g01190	1.3357	0.0071
823	LOC_Os11g01200	1.409	0.0415
824	LOC_Os11g01220	1.4436	0.0086
825	LOC_Os11g01490	1.1143	0.0148
826	LOC_Os11g03660	-1.5149	0.0093
827	LOC_Os11g03970	1.6152	0.0015
828	LOC_Os11g05550	-1.4637	0.0017
829	LOC_Os11g05930	-2.1477	0
830	LOC_Os11g05990	1.4577	0.0006
831	LOC_Os11g06040	1.0952	0.0299
832	LOC_Os11g06150	-1.6726	0.0264
833	LOC_Os11g06810	1.387	0.0113
834	LOC_Os11g07910	1.0037	0.0431
835	LOC_Os11g07960	-2.4425	0.0063
836	LOC_Os11g08330	1.8144	0.0234
837	LOC_Os11g08670	1.1988	0.0071
838	LOC_Os11g08980	1.3825	0.0173
839	LOC_Os11g10520	-1.2561	0.0344
840	LOC_Os11g10790	-1.9819	0.0222
841	LOC_Os11g10850	-1.8508	0.0002
842	LOC_Os11g11000	1.5198	0.0013
843	LOC_Os11g11330	-1.4062	0.0456
844	LOC_Os11g11790	1.229	0.0151
845	LOC_Os11g12050	1.197	0.0128
846	LOC_Os11g13410	1.3251	0.041
847	LOC_Os11g13810	1.1132	0.0184
848	LOC_Os11g16540	1.067	0.0398
849	LOC_Os11g24570	-1.8392	0.0001
850	LOC_Os11g25980	1.3351	0.0076
851	LOC_Os11g29400	-1.1149	0.0209
852	LOC_Os11g29510	1.5454	0.0097
853	LOC_Os11g29680	-2.1363	0.0327
854	LOC_Os11g29790	3.0027	0.0097
855	LOC_Os11g33030	-1.4286	0.0339
856	LOC_Os11g34080	-1.4541	0.0181
857	LOC_Os11g34130	-2.4905	0.0166
858	LOC_Os11g34460	-6.4332	0.0322
859	LOC_Os11g34970	1.7376	0.0454
860	LOC_Os11g38000	1.1925	0.0185
861	LOC_Os11g38810	2.9155	0.0011
862	LOC_Os11g39640	-1.1	0.0132
863	LOC_Os11g40160	1.5719	0.0259
864	LOC_Os11g41600	-1.3309	0.0451
865	LOC_Os11g42030	-1.3717	0.007
866	LOC_Os11g43960	1.1869	0.0399
867	LOC_Os11g45710	1.2245	0.0053
868	LOC_Os11g47960	1.5388	0.0004
869	LOC_Os11g48080	-2.0027	0.002
870	LOC_Os12g01190	1.0515	0.0474
871	LOC_Os12g02620	1.5502	0.0319
872	LOC_Os12g03420	-2.4197	0
873	LOC_Os12g03810	1.7042	0.0233
874	LOC_Os12g03860	2.3694	0
875	LOC_Os12g04204	2.0794	0.0385
876	LOC_Os12g04990	1.0284	0.0339
877	LOC_Os12g05550	1.1283	0.012
878	LOC_Os12g05980	-1.5666	0.0092
879	LOC_Os12g06250	-2.9996	0
880	LOC_Os12g07150	1.3516	0.0098
881	LOC_Os12g07190	1.1013	0.0183
882	LOC_Os12g07650	-2.1278	0.0011
883	LOC_Os12g09120	1.0792	0.0432
884	LOC_Os12g10400	1.8691	0.0292
885	LOC_Os12g13120	1.2718	0.0055
886	LOC_Os12g13174	1.4275	0.0275
887	LOC_Os12g13440	1.4296	0.0016
888	LOC_Os12g15400	-3.9384	0.0492
889	LOC_Os12g15590	1.2446	0.0275
890	LOC_Os12g19530	1.4181	0.0007
891	LOC_Os12g19549	1.3304	0.0066
892	LOC_Os12g29710	2.2176	0.0209
893	LOC_Os12g29950	-1.2299	0.0106
894	LOC_Os12g30070	3.1638	0.0419
895	LOC_Os12g31470	1.7964	0.0131
896	LOC_Os12g32240	-1.8483	0.0001
897	LOC_Os12g32670	1.5476	0.009
898	LOC_Os12g32760	2.6403	0
899	LOC_Os12g32820	1.5842	0.0098
900	LOC_Os12g32940	-1.4187	0.0011
901	LOC_Os12g32986	0.9197	0.0491
902	LOC_Os12g35395	-1.4082	0.0338
903	LOC_Os12g36770	-1.8145	0.0042
904	LOC_Os12g37710	-1.633	0.0019
905	LOC_Os12g37920	1.1617	0.0423
906	LOC_Os12g37970	-0.9442	0.0385
907	LOC_Os12g38150	-1.5388	0.0038
908	LOC_Os12g38480	1.5039	0.0068
909	LOC_Os12g38750	-2.2875	0
910	LOC_Os12g38850	1.9158	0.0126
911	LOC_Os12g39080	-1.0334	0.0399
912	LOC_Os12g39200	-1.261	0.0048
913	LOC_Os12g40470	-1.7548	0.0098
914	LOC_Os12g41390	-1.0513	0.0243
915	LOC_Os12g41650	1.6869	0.0005
916	LOC_Os12g41715	-1.0987	0.0328
917	LOC_Os12g41810	1.3427	0.0103
918	LOC_Os12g42300	1.3271	0.003
919	LOC_Os12g43720	2.3201	0.0006
920	LOC_Os12g44060	-1.9143	0.0042

## Sheet: Up-regulated
Entry	Gene locus	Log2fold change	P.adj
1	LOC_Os01g01484	1.7098	0.0001
2	LOC_Os01g05430	2.055	0.0456
3	LOC_Os01g07620	1.6704	0.0187
4	LOC_Os01g07700	1.9002	0.0001
5	LOC_Os01g07720	1.1772	0.0468
6	LOC_Os01g08020	1.804	0.0065
7	LOC_Os01g08470	2.0527	0.0014
8	LOC_Os01g09305	1.3126	0.0124
9	LOC_Os01g09310	1.8889	0.0001
10	LOC_Os01g10260	2.5635	0.0005
11	LOC_Os01g11250	1.4328	0.0121
12	LOC_Os01g11946	1.0668	0.0261
13	LOC_Os01g12210	3.0517	0
14	LOC_Os01g12810	2.1164	0.0034
15	LOC_Os01g12890	1.1992	0.0319
16	LOC_Os01g13160	0.9884	0.0454
17	LOC_Os01g13425	1.6548	0.0216
18	LOC_Os01g15900	1.8557	0.0017
19	LOC_Os01g16060	1.2552	0.05
20	LOC_Os01g16260	1.8863	0.0001
21	LOC_Os01g16680	1.3394	0.0394
22	LOC_Os01g17396	1.1562	0.0172
23	LOC_Os01g19170	2.3327	0.0432
24	LOC_Os01g20900	1.1528	0.0431
25	LOC_Os01g22390	1.7811	0.0005
26	LOC_Os01g29230	1.308	0.0044
27	LOC_Os01g35184	1.1735	0.0207
28	LOC_Os01g36220	1.2942	0.009
29	LOC_Os01g36630	2.1891	0.0038
30	LOC_Os01g37460	3.3918	0.0076
31	LOC_Os01g37470	1.5557	0.005
32	LOC_Os01g42730	1.3155	0.0031
33	LOC_Os01g43480	1.3814	0.001
34	LOC_Os01g43870	1.2602	0.0055
35	LOC_Os01g44990	1.2521	0.0292
36	LOC_Os01g45439	1.3413	0.0036
37	LOC_Os01g47530	1.0225	0.0437
38	LOC_Os01g49310	1.987	0.0014
39	LOC_Os01g49670	1.0459	0.0407
40	LOC_Os01g51040	2.554	0.0041
41	LOC_Os01g51290	1.7059	0.0416
42	LOC_Os01g51540	1.2011	0.0113
43	LOC_Os01g52640	1.2533	0.0172
44	LOC_Os01g55360	1.2209	0.0058
45	LOC_Os01g55880	1.2809	0.0148
46	LOC_Os01g57720	1.3012	0.0034
47	LOC_Os01g58444	1.1996	0.0179
48	LOC_Os01g60040	1.0955	0.0171
49	LOC_Os01g60450	1.7541	0.0034
50	LOC_Os01g61080	1.6562	0.0319
51	LOC_Os01g61940	2.1091	0.0473
52	LOC_Os01g62070	1.3082	0.0019
53	LOC_Os01g62290	1.2457	0.0328
54	LOC_Os01g62460	1.1125	0.0135
55	LOC_Os01g62810	1.7928	0.0113
56	LOC_Os01g62840	1.639	0.0055
57	LOC_Os01g63444	2.8977	0.0057
58	LOC_Os01g63900	1.8099	0.011
59	LOC_Os01g64640	1.558	0.0055
60	LOC_Os01g64660	1.2177	0.0052
61	LOC_Os01g65260	1.7075	0.0005
62	LOC_Os01g65320	1.0388	0.0495
63	LOC_Os01g66890	1.3165	0.015
64	LOC_Os01g67290	1.0193	0.0493
65	LOC_Os01g67320	1.5486	0.0004
66	LOC_Os01g67330	1.3376	0.0157
67	LOC_Os01g68680	1.4773	0.0011
68	LOC_Os01g69030	1.123	0.0135
69	LOC_Os01g71620	2.3157	0.0019
70	LOC_Os01g73300	1.1664	0.0337
71	LOC_Os01g73430	2.2496	0.0017
72	LOC_Os01g73530	1.1253	0.0155
73	LOC_Os02g01590	2.8555	0
74	LOC_Os02g02380	1.3464	0.0045
75	LOC_Os02g02470	1.3424	0.0032
76	LOC_Os02g02750	1.5538	0.0005
77	LOC_Os02g02980	1.1356	0.0151
78	LOC_Os02g03700	1.3728	0.0045
79	LOC_Os02g04170	2.8037	0
80	LOC_Os02g04230	1.4103	0.0396
81	LOC_Os02g04510	1.4296	0.0024
82	LOC_Os02g04550	2.0333	0.0002
83	LOC_Os02g04710	1.0908	0.0192
84	LOC_Os02g05490	1.1695	0.0181
85	LOC_Os02g06300	1.1312	0.0224
86	LOC_Os02g06588	1.463	0.0052
87	LOC_Os02g06725	2.5292	0.0128
88	LOC_Os02g06840	1.223	0.0081
89	LOC_Os02g07340	1.7226	0.0012
90	LOC_Os02g11000	1.3247	0.0047
91	LOC_Os02g12870	1.2532	0.0148
92	LOC_Os02g13350	1.031	0.0496
93	LOC_Os02g14730	1.3576	0.0075
94	LOC_Os02g14840	1.693	0.0018
95	LOC_Os02g17970	1.556	0.0001
96	LOC_Os02g18000	1.7279	0.0266
97	LOC_Os02g19530	1.0875	0.023
98	LOC_Os02g19890	1.2186	0.0304
99	LOC_Os02g21009	0.972	0.0437
100	LOC_Os02g21340	1.1756	0.0253
101	LOC_Os02g26294	1.0662	0.0492
102	LOC_Os02g26860	1.1631	0.019
103	LOC_Os02g27110	1.0422	0.0327
104	LOC_Os02g27130	3.6075	0
105	LOC_Os02g28465	1.6906	0.0091
106	LOC_Os02g29510	1.7605	0.0067
107	LOC_Os02g31874	1.1455	0.0271
108	LOC_Os02g32160	1.0076	0.0492
109	LOC_Os02g32610	1.3981	0.0037
110	LOC_Os02g35160	1.2548	0.009
111	LOC_Os02g35180	0.9686	0.0394
112	LOC_Os02g36340	1.1943	0.0101
113	LOC_Os02g36390	1.2986	0.0138
114	LOC_Os02g36490	1.267	0.0271
115	LOC_Os02g38020	1.5877	0
116	LOC_Os02g38392	1.44	0.0429
117	LOC_Os02g40900	1.3354	0.0038
118	LOC_Os02g42530	1.2044	0.0453
119	LOC_Os02g42940	1.0368	0.0437
120	LOC_Os02g43340	1.547	0.0237
121	LOC_Os02g44360	1.057	0.0286
122	LOC_Os02g44370	1.0638	0.0237
123	LOC_Os02g44610	1.2668	0.041
124	LOC_Os02g45070	1.0818	0.0198
125	LOC_Os02g45540	1.0965	0.0243
126	LOC_Os02g45690	1.1731	0.0176
127	LOC_Os02g47670	1.2103	0.0087
128	LOC_Os02g49260	2.4169	0.0278
129	LOC_Os02g49590	2.0097	0.0001
130	LOC_Os02g51970	4.7728	0.0172
131	LOC_Os02g52210	0.9475	0.0457
132	LOC_Os02g53140	1.1632	0.0106
133	LOC_Os02g53210	1.2539	0.0092
134	LOC_Os02g53270	1.4313	0.0112
135	LOC_Os02g53700	1.0259	0.0355
136	LOC_Os02g53740	1.5414	0.001
137	LOC_Os02g53790	1.2536	0.0408
138	LOC_Os02g54150	1.4329	0.0005
139	LOC_Os02g54500	1.128	0.0451
140	LOC_Os02g54900	1.6728	0.0005
141	LOC_Os02g55110	1.2369	0.0392
142	LOC_Os02g56565	1.2784	0.011
143	LOC_Os02g56880	1.3657	0.028
144	LOC_Os02g57060	3.548	0
145	LOC_Os02g57190	1.1132	0.0363
146	LOC_Os02g57790	1.6663	0.0001
147	LOC_Os02g58100	2.2115	0.0011
148	LOC_Os03g03510	1.1233	0.0109
149	LOC_Os03g03590	1.3029	0.0079
150	LOC_Os03g03900	1.1887	0.01
151	LOC_Os03g04500	1.7978	0.0002
152	LOC_Os03g05320	1.7486	0
153	LOC_Os03g05330	1.4379	0.0105
154	LOC_Os03g05660	1.325	0.0084
155	LOC_Os03g08270	1.1596	0.016
156	LOC_Os03g08390	1.0933	0.0416
157	LOC_Os03g08430	1.0504	0.0326
158	LOC_Os03g09110	1.0244	0.0429
159	LOC_Os03g09250	1.9106	0.0004
160	LOC_Os03g10080	2.2768	0
161	LOC_Os03g11470	1.0016	0.0434
162	LOC_Os03g12290	1.4645	0.0008
163	LOC_Os03g12300	1.2269	0.0092
164	LOC_Os03g12670	0.9713	0.037
165	LOC_Os03g12840	1.0884	0.0314
166	LOC_Os03g13050	3.154	0.003
167	LOC_Os03g14690	1.1099	0.0307
168	LOC_Os03g14910	1.1076	0.0482
169	LOC_Os03g14915	1.3174	0.018
170	LOC_Os03g16790	1.4288	0.0106
171	LOC_Os03g17590	1.5268	0.0258
172	LOC_Os03g18080	1.137	0.0362
173	LOC_Os03g18264	1.0463	0.0272
174	LOC_Os03g18310	1.2741	0.0317
175	LOC_Os03g18940	1.4372	0.0084
176	LOC_Os03g19690	1.0548	0.0407
177	LOC_Os03g19970	1.2144	0.0378
178	LOC_Os03g20180	1.1491	0.0415
179	LOC_Os03g20840	2.2189	0.0495
180	LOC_Os03g21020	1.2566	0.0322
181	LOC_Os03g21680	1.2911	0.0029
182	LOC_Os03g21890	1.2098	0.0068
183	LOC_Os03g22420	1.1744	0.0089
184	LOC_Os03g22790	1.7799	0.0336
185	LOC_Os03g24220	0.9973	0.0366
186	LOC_Os03g25869	1.3392	0.009
187	LOC_Os03g27019	1.283	0.0023
188	LOC_Os03g28140	1.482	0.0042
189	LOC_Os03g28300	1.1679	0.0076
190	LOC_Os03g33590	1.1706	0.0204
191	LOC_Os03g42464	1.9688	0.0098
192	LOC_Os03g42820	1.3643	0.0056
193	LOC_Os03g43720	1.9249	0
194	LOC_Os03g44670	1.4875	0.0057
195	LOC_Os03g46884	1.5848	0.0011
196	LOC_Os03g48000	0.9767	0.0439
197	LOC_Os03g48030	1.0261	0.0415
198	LOC_Os03g48140	1.3921	0.0015
199	LOC_Os03g48300	1.6567	0
200	LOC_Os03g48940	1.0414	0.0396
201	LOC_Os03g49140	1.5455	0.0119
202	LOC_Os03g49630	1.5259	0.0002
203	LOC_Os03g49960	1.06	0.0451
204	LOC_Os03g50230	1.8013	0.0441
205	LOC_Os03g51760	2.3954	0.0163
206	LOC_Os03g52340	1.3719	0.0084
207	LOC_Os03g53660	1.5829	0.0035
208	LOC_Os03g54100	1.9915	0
209	LOC_Os03g54130	3.3115	0.0001
210	LOC_Os03g56310	1.3819	0.0009
211	LOC_Os03g57110	1.2119	0.012
212	LOC_Os03g57300	1.3776	0.0011
213	LOC_Os03g58080	1.0546	0.0326
214	LOC_Os03g59040	1.1429	0.0493
215	LOC_Os03g59570	1.9873	0.0131
216	LOC_Os03g61890	1.3562	0.0008
217	LOC_Os04g08034	1.1498	0.0403
218	LOC_Os04g10380	1.2479	0.0108
219	LOC_Os04g10680	1.1206	0.0211
220	LOC_Os04g11195	3.9004	0.0068
221	LOC_Os04g12499	2.2643	0
222	LOC_Os04g12520	1.5754	0.0355
223	LOC_Os04g12530	1.6822	0.0008
224	LOC_Os04g13470	1.0844	0.0375
225	LOC_Os04g18010	1.2398	0.0062
226	LOC_Os04g21110	1.3366	0.0213
227	LOC_Os04g23210	1.1512	0.025
228	LOC_Os04g23890	1.0662	0.0258
229	LOC_Os04g28460	1.6129	0.0006
230	LOC_Os04g28480	1.3822	0.0025
231	LOC_Os04g33080	1.1757	0.0037
232	LOC_Os04g35030	1.0186	0.0441
233	LOC_Os04g35060	1.2176	0.0202
234	LOC_Os04g36062	0.994	0.0493
235	LOC_Os04g38780	2.0779	0.0173
236	LOC_Os04g41200	1.0744	0.0496
237	LOC_Os04g42700	1.4701	0.011
238	LOC_Os04g43030	1.0426	0.0368
239	LOC_Os04g43070	1.7269	0
240	LOC_Os04g43380	2.6485	0.0001
241	LOC_Os04g43400	2.4174	0
242	LOC_Os04g45490	1.0465	0.023
243	LOC_Os04g47906	2.2996	0.0013
244	LOC_Os04g47912	2.2025	0.0019
245	LOC_Os04g48390	1.1895	0.0123
246	LOC_Os04g51820	1.2715	0.0055
247	LOC_Os04g52479	1.6417	0.0012
248	LOC_Os04g54790	1.4548	0.0308
249	LOC_Os04g55800	2.1868	0
250	LOC_Os04g56710	1.6358	0
251	LOC_Os04g57210	1.0376	0.0486
252	LOC_Os04g58330	1.6294	0.0003
253	LOC_Os04g59440	1.129	0.0074
254	LOC_Os04g59540	1.7224	0.0044
255	LOC_Os05g01020	1.0524	0.0234
256	LOC_Os05g01170	1.4358	0.0361
257	LOC_Os05g01240	1.0026	0.0496
258	LOC_Os05g01470	1.4097	0.0002
259	LOC_Os05g01520	1.2711	0.007
260	LOC_Os05g02220	1.2913	0.0017
261	LOC_Os05g04550	1.4227	0.0092
262	LOC_Os05g05160	1.3155	0.0018
263	LOC_Os05g05600	1.1016	0.0159
264	LOC_Os05g07870	1.3772	0.0057
265	LOC_Os05g08810	1.4652	0.0006
266	LOC_Os05g08850	5.0815	0.0216
267	LOC_Os05g08854	1.6499	0.0119
268	LOC_Os05g11850	1.1943	0.0133
269	LOC_Os05g12140	1.3034	0.0159
270	LOC_Os05g14730	1.1369	0.0365
271	LOC_Os05g22930	1.2947	0.011
272	LOC_Os05g26820	1.3887	0.001
273	LOC_Os05g26990	1.0834	0.0308
274	LOC_Os05g28180	1.0433	0.05
275	LOC_Os05g31140	1.7037	0.012
276	LOC_Os05g31200	1.4747	0.0382
277	LOC_Os05g32320	1.1202	0.0391
278	LOC_Os05g37930	1.8128	0
279	LOC_Os05g38710	1.2219	0.0084
280	LOC_Os05g38830	1.1277	0.0355
281	LOC_Os05g41550	1.9781	0
282	LOC_Os05g44080	1.3955	0.0029
283	LOC_Os05g44300	1.6164	0.0001
284	LOC_Os05g45840	1.1825	0.0371
285	LOC_Os05g47780	1.1665	0.0186
286	LOC_Os05g47840	1.6426	0.0028
287	LOC_Os05g48760	1.3815	0.0007
288	LOC_Os05g49590	1.1341	0.012
289	LOC_Os05g50510	1.3341	0.0035
290	LOC_Os06g03860	1.1852	0.0069
291	LOC_Os06g04920	2.403	0.0079
292	LOC_Os06g06080	1.8717	0.0242
293	LOC_Os06g07120	1.3074	0.003
294	LOC_Os06g08560	1.4833	0.0428
295	LOC_Os06g09230	1.3992	0.0138
296	LOC_Os06g09320	1.639	0.046
297	LOC_Os06g11380	1.2795	0.0055
298	LOC_Os06g11500	1.5037	0.0019
299	LOC_Os06g14740	1.1051	0.0204
300	LOC_Os06g16280	1.529	0.0261
301	LOC_Os06g16420	1.4227	0.0007
302	LOC_Os06g17970	1.3564	0.0015
303	LOC_Os06g19400	1.1388	0.041
304	LOC_Os06g19730	1.1777	0.0098
305	LOC_Os06g21380	1.1922	0.0158
306	LOC_Os06g21570	1.2897	0.0454
307	LOC_Os06g29844	1.4492	0.005
308	LOC_Os06g32580	2.2957	0.0108
309	LOC_Os06g36080	1.4034	0.044
310	LOC_Os06g39900	1.3786	0.0017
311	LOC_Os06g41780	1.3549	0.0273
312	LOC_Os06g43990	1.3163	0.0261
313	LOC_Os06g44250	1.3277	0.0329
314	LOC_Os06g44260	1.2722	0.0055
315	LOC_Os06g45020	1.5475	0.0081
316	LOC_Os06g45040	1.244	0.007
317	LOC_Os06g45050	1.4466	0.0074
318	LOC_Os06g46310	1.7742	0.0006
319	LOC_Os06g46366	1.1065	0.0353
320	LOC_Os06g46372	1.2847	0.027
321	LOC_Os06g46670	1.3117	0.0023
322	LOC_Os06g47330	1.2876	0.0124
323	LOC_Os06g47580	1.7515	0.0011
324	LOC_Os06g48620	1.4764	0.0007
325	LOC_Os06g49120	1.4338	0.0048
326	LOC_Os06g50900	2.4316	0.012
327	LOC_Os07g01090	1.5581	0.0006
328	LOC_Os07g02950	1.7355	0.0126
329	LOC_Os07g05390	1.2224	0.0291
330	LOC_Os07g06610	1.2274	0.0429
331	LOC_Os07g06950	1.0188	0.0318
332	LOC_Os07g08710	1.5036	0.0135
333	LOC_Os07g09310	1.2733	0.0284
334	LOC_Os07g18720	0.9568	0.0492
335	LOC_Os07g19530	1.1726	0.0265
336	LOC_Os07g22930	1.1102	0.0482
337	LOC_Os07g23810	1.511	0.0013
338	LOC_Os07g24230	1.366	0.0015
339	LOC_Os07g26630	1.7571	0.0001
340	LOC_Os07g28040	1.589	0.0001
341	LOC_Os07g28090	1.0334	0.0421
342	LOC_Os07g29224	1.227	0.0138
343	LOC_Os07g30240	1.3804	0.0334
344	LOC_Os07g36820	1.3581	0.0062
345	LOC_Os07g37560	1.5756	0.0001
346	LOC_Os07g38270	1.0333	0.0336
347	LOC_Os07g39010	1.8007	0.0019
348	LOC_Os07g41310	1.825	0.0027
349	LOC_Os07g42280	1.2572	0.0318
350	LOC_Os07g44330	1.108	0.0294
351	LOC_Os07g45000	1.2382	0.0077
352	LOC_Os07g47360	1.3649	0.0016
353	LOC_Os07g47590	1.3781	0.0036
354	LOC_Os07g49260	1.7267	0.0006
355	LOC_Os07g49300	1.045	0.0307
356	LOC_Os08g02350	1.1753	0.0121
357	LOC_Os08g03430	1.1632	0.0165
358	LOC_Os08g04500	2.9203	0.0002
359	LOC_Os08g04830	2.6974	0
360	LOC_Os08g04840	1.1232	0.0353
361	LOC_Os08g05320	2.1289	0
362	LOC_Os08g06110	2.9711	0
363	LOC_Os08g08140	1.4027	0.0296
364	LOC_Os08g08850	2.416	0
365	LOC_Os08g10030	1.0647	0.0441
366	LOC_Os08g11470	1.7269	0.0001
367	LOC_Os08g14940	1.4299	0.0452
368	LOC_Os08g19114	1.1477	0.0136
369	LOC_Os08g19140	1.0373	0.0404
370	LOC_Os08g20020	1.6883	0
371	LOC_Os08g21350	0.91	0.0454
372	LOC_Os08g22864	1.0515	0.0304
373	LOC_Os08g29150	1.4685	0.0042
374	LOC_Os08g30210	1.483	0.0358
375	LOC_Os08g31410	1.2169	0.0079
376	LOC_Os08g32630	1.196	0.0112
377	LOC_Os08g37104	1.7834	0.044
378	LOC_Os08g37610	1.2428	0.0049
379	LOC_Os08g42480	1.919	0.0016
380	LOC_Os08g43170	1.3307	0.0061
381	LOC_Os08g43680	1.527	0.0266
382	LOC_Os09g02750	4.5533	0.0068
383	LOC_Os09g03680	1.3092	0.0145
384	LOC_Os09g04504	1.8511	0
385	LOC_Os09g06499	0.9793	0.0486
386	LOC_Os09g24680	3.0978	0.0469
387	LOC_Os09g25090	1.4977	0.0025
388	LOC_Os09g26570	2.0587	0.0001
389	LOC_Os09g38090	1.1052	0.0119
390	LOC_Os09g38410	1.1871	0.0204
391	LOC_Os10g13850	2.0802	0.0399
392	LOC_Os10g13940	1.2761	0.0116
393	LOC_Os10g16640	1.0474	0.0413
394	LOC_Os10g18370	1.6854	0.0001
395	LOC_Os10g21810	1.4965	0.0001
396	LOC_Os10g22430	1.2296	0.0059
397	LOC_Os10g26630	1.5266	0.0153
398	LOC_Os10g28020	1.1403	0.011
399	LOC_Os10g30156	1.0356	0.0447
400	LOC_Os10g33420	1.6403	0.001
401	LOC_Os10g34400	1.2392	0.0055
402	LOC_Os10g34710	1.1163	0.0243
403	LOC_Os10g34790	1.4649	0.0261
404	LOC_Os10g35150	1.1245	0.0264
405	LOC_Os10g35200	1.4044	0.003
406	LOC_Os10g35380	1.0329	0.0438
407	LOC_Os10g35940	1.2427	0.0305
408	LOC_Os10g36780	1.1271	0.0431
409	LOC_Os10g37740	1.175	0.0147
410	LOC_Os10g40250	1.0815	0.0451
411	LOC_Os10g40584	1.9466	0.004
412	LOC_Os10g40780	1.0341	0.0266
413	LOC_Os10g41190	1.4852	0.0197
414	LOC_Os10g42780	1.4014	0.0307
415	LOC_Os11g01190	1.3357	0.0071
416	LOC_Os11g01200	1.409	0.0415
417	LOC_Os11g01220	1.4436	0.0086
418	LOC_Os11g01490	1.1143	0.0148
419	LOC_Os11g03970	1.6152	0.0015
420	LOC_Os11g05990	1.4577	0.0006
421	LOC_Os11g06040	1.0952	0.0299
422	LOC_Os11g06810	1.387	0.0113
423	LOC_Os11g07910	1.0037	0.0431
424	LOC_Os11g08330	1.8144	0.0234
425	LOC_Os11g08670	1.1988	0.0071
426	LOC_Os11g08980	1.3825	0.0173
427	LOC_Os11g11000	1.5198	0.0013
428	LOC_Os11g11790	1.229	0.0151
429	LOC_Os11g12050	1.197	0.0128
430	LOC_Os11g13410	1.3251	0.041
431	LOC_Os11g13810	1.1132	0.0184
432	LOC_Os11g16540	1.067	0.0398
433	LOC_Os11g25980	1.3351	0.0076
434	LOC_Os11g29510	1.5454	0.0097
435	LOC_Os11g29790	3.0027	0.0097
436	LOC_Os11g34970	1.7376	0.0454
437	LOC_Os11g38000	1.1925	0.0185
438	LOC_Os11g38810	2.9155	0.0011
439	LOC_Os11g40160	1.5719	0.0259
440	LOC_Os11g43960	1.1869	0.0399
441	LOC_Os11g45710	1.2245	0.0053
442	LOC_Os11g47960	1.5388	0.0004
443	LOC_Os12g01190	1.0515	0.0474
444	LOC_Os12g02620	1.5502	0.0319
445	LOC_Os12g03810	1.7042	0.0233
446	LOC_Os12g03860	2.3694	0
447	LOC_Os12g04204	2.0794	0.0385
448	LOC_Os12g04990	1.0284	0.0339
449	LOC_Os12g05550	1.1283	0.012
450	LOC_Os12g07150	1.3516	0.0098
451	LOC_Os12g07190	1.1013	0.0183
452	LOC_Os12g09120	1.0792	0.0432
453	LOC_Os12g10400	1.8691	0.0292
454	LOC_Os12g13120	1.2718	0.0055
455	LOC_Os12g13174	1.4275	0.0275
456	LOC_Os12g13440	1.4296	0.0016
457	LOC_Os12g15590	1.2446	0.0275
458	LOC_Os12g19530	1.4181	0.0007
459	LOC_Os12g19549	1.3304	0.0066
460	LOC_Os12g29710	2.2176	0.0209
461	LOC_Os12g30070	3.1638	0.0419
462	LOC_Os12g31470	1.7964	0.0131
463	LOC_Os12g32670	1.5476	0.009
464	LOC_Os12g32760	2.6403	0
465	LOC_Os12g32820	1.5842	0.0098
466	LOC_Os12g32986	0.9197	0.0491
467	LOC_Os12g37920	1.1617	0.0423
468	LOC_Os12g38480	1.5039	0.0068
469	LOC_Os12g38850	1.9158	0.0126
470	LOC_Os12g41650	1.6869	0.0005
471	LOC_Os12g41810	1.3427	0.0103
472	LOC_Os12g42300	1.3271	0.003
473	LOC_Os12g43720	2.3201	0.0006

## Sheet: Down-regulated
Entry	Gene locus	Log2fold change	P.adj
1	LOC_Os01g01840	-1.5819	0.0055
2	LOC_Os01g03950	-1.1377	0.0292
3	LOC_Os01g04350	-1.5647	0.0425
4	LOC_Os01g04630	-1.1953	0.007
5	LOC_Os01g04650	-1.4633	0.0006
6	LOC_Os01g06550	-2.8104	0
7	LOC_Os01g07390	-3.8119	0.0004
8	LOC_Os01g09430	-2.0047	0
9	LOC_Os01g09540	-1.9705	0.0018
10	LOC_Os01g10580	-4.4771	0
11	LOC_Os01g12200	-1.1166	0.0075
12	LOC_Os01g13570	-2.1685	0
13	LOC_Os01g13800	-1.077	0.0429
14	LOC_Os01g15000	-1.2607	0.0264
15	LOC_Os01g18630	-1.5124	0.0001
16	LOC_Os01g19740	-2.6216	0.0001
17	LOC_Os01g19940	-0.992	0.0422
18	LOC_Os01g20830	-1.0269	0.0162
19	LOC_Os01g21520	-2.2499	0.0007
20	LOC_Os01g24060	-1.3659	0.0123
21	LOC_Os01g24810	-1.7542	0.0326
22	LOC_Os01g25820	-2.3613	0.0008
23	LOC_Os01g27210	-1.5005	0.0187
24	LOC_Os01g27230	-1.6303	0.0079
25	LOC_Os01g31940	-1.4118	0.001
26	LOC_Os01g36090	-1.9854	0
27	LOC_Os01g39860	-1.6304	0.005
28	LOC_Os01g41240	-2.5675	0.0004
29	LOC_Os01g42190	-5.8907	0.0347
30	LOC_Os01g42740	-4.705	0.0378
31	LOC_Os01g43070	-1.074	0.0184
32	LOC_Os01g43090	-1.9499	0
33	LOC_Os01g45070	-1.0652	0.0179
34	LOC_Os01g45830	-2.97	0
35	LOC_Os01g46380	-1.0153	0.0394
36	LOC_Os01g46610	-1.4351	0.0005
37	LOC_Os01g46760	-1.5075	0.022
38	LOC_Os01g47190	-1.8226	0
39	LOC_Os01g47200	-1.9381	0.0247
40	LOC_Os01g47690	-1.3781	0.0097
41	LOC_Os01g48300	-1.5331	0
42	LOC_Os01g48380	-1.6197	0.0001
43	LOC_Os01g48500	-3.0708	0.0027
44	LOC_Os01g48850	-1.3079	0.0378
45	LOC_Os01g48874	-2.3083	0.0395
46	LOC_Os01g50030	-1.8266	0.0001
47	LOC_Os01g50310	-1.3991	0.0034
48	LOC_Os01g51250	-1.8707	0.0002
49	LOC_Os01g52460	-1.0243	0.0395
50	LOC_Os01g54540	-1.3904	0.0119
51	LOC_Os01g55290	-1.8668	0.0002
52	LOC_Os01g55300	-2.1941	0.0001
53	LOC_Os01g56880	-2.0087	0
54	LOC_Os01g57350	-1.5613	0.0079
55	LOC_Os01g58890	-1.8388	0.0055
56	LOC_Os01g59080	-0.9327	0.0399
57	LOC_Os01g59270	-2.3994	0.0028
58	LOC_Os01g59510	-1.758	0
59	LOC_Os01g59530	-3.2162	0.0014
60	LOC_Os01g59740	-1.2026	0.0055
61	LOC_Os01g60190	-1.0699	0.023
62	LOC_Os01g60730	-2.1644	0.0112
63	LOC_Os01g61630	-1.9532	0
64	LOC_Os01g63150	-1.4874	0.0052
65	LOC_Os01g63620	-1.2305	0.0053
66	LOC_Os01g64680	-0.9714	0.0334
67	LOC_Os01g65630	-2.0316	0
68	LOC_Os01g65920	-1.6674	0.0163
69	LOC_Os01g68800	-1.9561	0.0269
70	LOC_Os01g70170	-1.2238	0.0076
71	LOC_Os01g71720	-1.4893	0.0006
72	LOC_Os01g73250	-1.3092	0.001
73	LOC_Os02g02920	-1.1576	0.0365
74	LOC_Os02g03710	-0.9764	0.0401
75	LOC_Os02g06560	-1.079	0.0307
76	LOC_Os02g07110	-1.2816	0.0093
77	LOC_Os02g07360	-1.3447	0.001
78	LOC_Os02g07740	-1.3357	0.0261
79	LOC_Os02g07800	-2.5303	0.0073
80	LOC_Os02g08170	-2.1475	0.0147
81	LOC_Os02g08200	-1.4542	0.049
82	LOC_Os02g10600	-1.2555	0.0017
83	LOC_Os02g10880	-3.8736	0.0288
84	LOC_Os02g11110	-1.1283	0.0121
85	LOC_Os02g11130	-1.1474	0.0209
86	LOC_Os02g11720	-4.0932	0.0097
87	LOC_Os02g13710	-1.9357	0.0164
88	LOC_Os02g15540	-1.4719	0.0063
89	LOC_Os02g19650	-4.0861	0.0006
90	LOC_Os02g21090	-2.0309	0.0437
91	LOC_Os02g22020	-1.9547	0.0212
92	LOC_Os02g30410	-2.1026	0.0001
93	LOC_Os02g31100	-1.5948	0.0001
94	LOC_Os02g32469	-1.3621	0.0055
95	LOC_Os02g32490	-2.0711	0.0023
96	LOC_Os02g32590	-1.7311	0
97	LOC_Os02g32814	-1.1965	0.0055
98	LOC_Os02g32970	-1.574	0.0175
99	LOC_Os02g33030	-1.0493	0.0423
100	LOC_Os02g33149	-1.4535	0.0016
101	LOC_Os02g34810	-0.9364	0.0307
102	LOC_Os02g36440	-3.9527	0.0027
103	LOC_Os02g36450	-3.6072	0.0007
104	LOC_Os02g36510	-2.9862	0.0087
105	LOC_Os02g36740	-1.3202	0.0131
106	LOC_Os02g37700	-1.3758	0.0173
107	LOC_Os02g38170	-1.2822	0.0241
108	LOC_Os02g38180	-1.3707	0.0047
109	LOC_Os02g38430	-1.5106	0.0005
110	LOC_Os02g40514	-1.1975	0.0176
111	LOC_Os02g40840	-2.0378	0
112	LOC_Os02g41580	-2.0449	0
113	LOC_Os02g43870	-1.4699	0.0203
114	LOC_Os02g44230	-2.0048	0.023
115	LOC_Os02g45880	-1.2955	0.0413
116	LOC_Os02g46460	-1.8814	0
117	LOC_Os02g47510	-1.5066	0.0001
118	LOC_Os02g48390	-1.4071	0.0076
119	LOC_Os02g49820	-1.089	0.0133
120	LOC_Os02g49870	-1.041	0.0311
121	LOC_Os02g49880	-1.9263	0.0429
122	LOC_Os02g52290	-0.8901	0.0383
123	LOC_Os02g52990	-1.6822	0.0473
124	LOC_Os02g53180	-1.1037	0.0185
125	LOC_Os02g53830	-1.5558	0.0151
126	LOC_Os02g53860	-1.3379	0.001
127	LOC_Os02g55560	-1.4475	0.0016
128	LOC_Os02g56840	-1.5321	0.0003
129	LOC_Os02g57010	-1.1472	0.0066
130	LOC_Os02g58510	-1.3804	0.0272
131	LOC_Os03g02860	-2.2921	0.0055
132	LOC_Os03g04340	-1.4058	0.0005
133	LOC_Os03g05270	-2.1784	0.0003
134	LOC_Os03g05710	-1.737	0.0291
135	LOC_Os03g06200	-1.0844	0.0313
136	LOC_Os03g06230	-2.0968	0
137	LOC_Os03g06970	-3.1695	0.0398
138	LOC_Os03g07190	-1.8513	0
139	LOC_Os03g07380	-1.3606	0.0164
140	LOC_Os03g07840	-1.5122	0.0017
141	LOC_Os03g09830	-1.5647	0.0052
142	LOC_Os03g10250	-2.0128	0.0086
143	LOC_Os03g10820	-1.4473	0.0334
144	LOC_Os03g11230	-1.286	0.0019
145	LOC_Os03g11780	-1.606	0.0157
146	LOC_Os03g14334	-1.9494	0.0312
147	LOC_Os03g14450	-1.4858	0.0128
148	LOC_Os03g15460	-1.0919	0.0112
149	LOC_Os03g15530	-1.0732	0.0252
150	LOC_Os03g15870	-1.4129	0.0055
151	LOC_Os03g15940	-1.1651	0.0359
152	LOC_Os03g16610	-2.2913	0.0491
153	LOC_Os03g17140	-1.658	0.0439
154	LOC_Os03g18870	-3.3784	0.0041
155	LOC_Os03g19040	-1.8037	0.0305
156	LOC_Os03g21040	-1.52	0.0013
157	LOC_Os03g21400	-1.0147	0.0377
158	LOC_Os03g22050	-2.2011	0
159	LOC_Os03g24930	-1.3642	0.0246
160	LOC_Os03g29540	-1.7597	0.0108
161	LOC_Os03g29950	-1.938	0
162	LOC_Os03g30260	-3.2188	0.0251
163	LOC_Os03g36960	-2.7927	0
164	LOC_Os03g38120	-1.0864	0.0437
165	LOC_Os03g38950	-0.8604	0.0327
166	LOC_Os03g43420	-2.2094	0
167	LOC_Os03g44230	-1.005	0.0441
168	LOC_Os03g47610	-3.9101	0
169	LOC_Os03g48390	-2.2234	0.0055
170	LOC_Os03g48920	-0.8991	0.0337
171	LOC_Os03g49440	-0.9078	0.0299
172	LOC_Os03g50160	-1.3823	0.0333
173	LOC_Os03g51380	-1.1155	0.0491
174	LOC_Os03g51550	-2.2353	0.0014
175	LOC_Os03g51600	-1.0469	0.0387
176	LOC_Os03g53150	-1.3866	0.0059
177	LOC_Os03g53270	-1.0205	0.0149
178	LOC_Os03g55090	-1.5098	0.0025
179	LOC_Os03g55110	-1.5488	0.0022
180	LOC_Os03g57840	-1.4919	0.0038
181	LOC_Os03g59430	-1.3803	0.0278
182	LOC_Os03g60120	-1.2008	0.0063
183	LOC_Os03g60910	-2.0519	0.0097
184	LOC_Os03g62790	-0.9114	0.0367
185	LOC_Os03g63910	-1.2718	0.0185
186	LOC_Os04g01600	-2.1139	0.019
187	LOC_Os04g02850	-1.5735	0.0023
188	LOC_Os04g05010	-1.1509	0.0175
189	LOC_Os04g08350	-0.9282	0.0377
190	LOC_Os04g09530	-1.5455	0.0005
191	LOC_Os04g10350	-1.8585	0.0176
192	LOC_Os04g31690	-1.0515	0.0181
193	LOC_Os04g31760	-2.0786	0.03
194	LOC_Os04g31924	-1.172	0.0203
195	LOC_Os04g32320	-2.6489	0.0302
196	LOC_Os04g34530	-1.5548	0.023
197	LOC_Os04g35170	-1.7169	0
198	LOC_Os04g38026	-2.6976	0.0014
199	LOC_Os04g42030	-1.1174	0.0386
200	LOC_Os04g42200	-1.8592	0.0408
201	LOC_Os04g43420	-1.0487	0.023
202	LOC_Os04g43710	-1.6362	0.0184
203	LOC_Os04g44950	-1.6106	0.0164
204	LOC_Os04g47420	-1.5732	0.023
205	LOC_Os04g48416	-3.4989	0.0079
206	LOC_Os04g48710	-1.2103	0.0083
207	LOC_Os04g50860	-1.5538	0.0002
208	LOC_Os04g51280	-2.0992	0.002
209	LOC_Os04g52100	-2.465	0.0045
210	LOC_Os04g53130	-1.4009	0.0187
211	LOC_Os04g53170	-1.0117	0.0408
212	LOC_Os04g54430	-2.1521	0
213	LOC_Os04g55640	-2.3813	0.0012
214	LOC_Os04g55650	-0.9854	0.0376
215	LOC_Os04g55720	-1.2294	0.0239
216	LOC_Os04g55930	-1.55	0.001
217	LOC_Os04g56939	-2.0438	0.0006
218	LOC_Os04g58020	-1.1802	0.0055
219	LOC_Os04g58800	-0.8954	0.0413
220	LOC_Os04g59480	-1.8778	0
221	LOC_Os04g59570	-1.05	0.0164
222	LOC_Os05g01050	-1.3828	0.0016
223	LOC_Os05g02060	-1.3521	0.0017
224	LOC_Os05g02530	-1.0142	0.0411
225	LOC_Os05g03040	-1.0374	0.0108
226	LOC_Os05g03540	-1.0688	0.0496
227	LOC_Os05g03750	-1.7618	0
228	LOC_Os05g03830	-1.0609	0.0261
229	LOC_Os05g06510	-2.2667	0.0103
230	LOC_Os05g07060	-1.6668	0.0278
231	LOC_Os05g07890	-1.6074	0.0001
232	LOC_Os05g07950	-2.9312	0.0306
233	LOC_Os05g08610	-2.4614	0.0054
234	LOC_Os05g11320	-1.5988	0
235	LOC_Os05g16640	-3.4913	0.001
236	LOC_Os05g24550	-1.3716	0.0008
237	LOC_Os05g25260	-1.6861	0.0295
238	LOC_Os05g25850	-1.557	0.0055
239	LOC_Os05g29676	-2.9797	0.0182
240	LOC_Os05g29735	-1.9833	0.0298
241	LOC_Os05g32140	-1.752	0
242	LOC_Os05g32820	-1.213	0.0058
243	LOC_Os05g34470	-2.3768	0
244	LOC_Os05g35650	-2.1732	0
245	LOC_Os05g37520	-1.9788	0.0019
246	LOC_Os05g39800	-2.3191	0
247	LOC_Os05g41440	-1.1508	0.0121
248	LOC_Os05g41610	-1.5737	0.0001
249	LOC_Os05g42070	-2.0419	0.0477
250	LOC_Os05g42250	-1.1423	0.0172
251	LOC_Os05g43040	-1.1344	0.0172
252	LOC_Os05g43760	-1.1376	0.023
253	LOC_Os05g45920	-2.2213	0
254	LOC_Os05g46845	-1.2548	0.0104
255	LOC_Os05g47850	-1.7297	0.0161
256	LOC_Os05g48070	-1.339	0.0083
257	LOC_Os05g49610	-0.9595	0.0398
258	LOC_Os05g50710	-1.0328	0.0184
259	LOC_Os05g51150	-3.4424	0
260	LOC_Os05g51180	-1.3088	0.0451
261	LOC_Os06g01450	-1.0018	0.0493
262	LOC_Os06g01500	-1.1828	0.0337
263	LOC_Os06g01790	-1.5788	0
264	LOC_Os06g02144	-1.4161	0.0007
265	LOC_Os06g04510	-0.9726	0.0204
266	LOC_Os06g06850	-2.1608	0.0034
267	LOC_Os06g06980	-1.1924	0.0244
268	LOC_Os06g08320	-1.9809	0.0013
269	LOC_Os06g09220	-2.6312	0.0211
270	LOC_Os06g09610	-1.0773	0.007
271	LOC_Os06g10750	-2.4044	0.0185
272	LOC_Os06g12370	-1.5331	0.0179
273	LOC_Os06g12660	-1.7416	0.024
274	LOC_Os06g15360	-1.2954	0.0039
275	LOC_Os06g15380	-1.291	0.0148
276	LOC_Os06g15990	-2.4368	0
277	LOC_Os06g17870	-1.2636	0.0068
278	LOC_Os06g18150	-5.1834	0.0063
279	LOC_Os06g21550	-1.2497	0.0018
280	LOC_Os06g22030	-1.935	0.001
281	LOC_Os06g23210	-2.2628	0.0274
282	LOC_Os06g24190	-1.4722	0.0172
283	LOC_Os06g35560	-1.4131	0.0304
284	LOC_Os06g36400	-2.9584	0.0032
285	LOC_Os06g37020	-2.4248	0.0353
286	LOC_Os06g39906	-2.5024	0
287	LOC_Os06g43875	-2.2095	0
288	LOC_Os06g44180	-1.2653	0.0431
289	LOC_Os06g44200	-1.8122	0.0136
290	LOC_Os06g44620	-1.3226	0.0331
291	LOC_Os06g48560	-2.07	0
292	LOC_Os06g49040	-1.7272	0.0423
293	LOC_Os06g49220	-1.0831	0.0298
294	LOC_Os06g49500	-1.5143	0.0002
295	LOC_Os07g04190	-2.1154	0.0312
296	LOC_Os07g04990	-0.9641	0.0335
297	LOC_Os07g05510	-1.3386	0.0458
298	LOC_Os07g06080	-1.5661	0.0007
299	LOC_Os07g06860	-3.1408	0.0495
300	LOC_Os07g07450	-3.0875	0.0005
301	LOC_Os07g07480	-0.9116	0.034
302	LOC_Os07g08340	-1.9178	0
303	LOC_Os07g09990	-2.4347	0.0282
304	LOC_Os07g18990	-1.372	0.0383
305	LOC_Os07g26940	-1.3357	0.0086
306	LOC_Os07g29240	-1.4566	0.0002
307	LOC_Os07g29410	-1.0544	0.009
308	LOC_Os07g29620	-1.1835	0.0077
309	LOC_Os07g34570	-7.5698	0.0178
310	LOC_Os07g34650	-1.3298	0.0092
311	LOC_Os07g38230	-1.3506	0.0005
312	LOC_Os07g38430	-1.1988	0.0264
313	LOC_Os07g38790	-1.3904	0.0019
314	LOC_Os07g40710	-1.0617	0.0454
315	LOC_Os07g41320	-2.3521	0.0459
316	LOC_Os07g41710	-1.5983	0.0039
317	LOC_Os07g42324	-1.8525	0.007
318	LOC_Os07g43020	-1.0691	0.0403
319	LOC_Os07g44160	-1.1622	0.0055
320	LOC_Os07g45100	-1.7258	0.017
321	LOC_Os07g46630	-1.355	0.0176
322	LOC_Os07g48040	-2.7294	0
323	LOC_Os07g48090	-1.8624	0
324	LOC_Os07g48460	-1.3691	0.0017
325	LOC_Os07g48490	-1.1245	0.0059
326	LOC_Os08g01940	-1.8412	0
327	LOC_Os08g03520	-1.6862	0.0001
328	LOC_Os08g04450	-2.7402	0.0002
329	LOC_Os08g05280	-1.0289	0.0281
330	LOC_Os08g07490	-1.0152	0.0457
331	LOC_Os08g09190	-1.8351	0.0004
332	LOC_Os08g09210	-1.4803	0.0089
333	LOC_Os08g09250	-1.0386	0.026
334	LOC_Os08g10570	-1.0757	0.0389
335	LOC_Os08g15030	-1.5084	0.0313
336	LOC_Os08g15650	-1.7285	0.0011
337	LOC_Os08g17784	-5.1972	0
338	LOC_Os08g25624	-2.0892	0
339	LOC_Os08g27720	-0.9492	0.0454
340	LOC_Os08g31700	-1.619	0.042
341	LOC_Os08g32560	-3.0444	0.0441
342	LOC_Os08g32690	-1.1291	0.0478
343	LOC_Os08g32930	-3.1823	0
344	LOC_Os08g33710	-1.6454	0
345	LOC_Os08g34390	-2.2121	0.0002
346	LOC_Os08g36140	-0.9685	0.0276
347	LOC_Os08g37456	-4.0281	0.0025
348	LOC_Os08g37700	-1.5282	0.0001
349	LOC_Os08g37960	-1.2701	0.022
350	LOC_Os08g39830	-2.9032	0.0405
351	LOC_Os08g40850	-1.6554	0.0436
352	LOC_Os08g41090	-2.3045	0.026
353	LOC_Os08g41910	-1.8546	0.0007
354	LOC_Os08g42390	-3.2599	0.0006
355	LOC_Os08g42590	-0.9819	0.0426
356	LOC_Os08g43190	-2.1729	0
357	LOC_Os08g43230	-0.9778	0.0234
358	LOC_Os08g43320	-2.0169	0.0282
359	LOC_Os08g43390	-1.8088	0.0401
360	LOC_Os08g44770	-1.0239	0.0261
361	LOC_Os09g02770	-2.0851	0
362	LOC_Os09g04490	-1.2396	0.0207
363	LOC_Os09g11480	-4.6355	0.0018
364	LOC_Os09g12660	-1.3056	0.0336
365	LOC_Os09g13470	-4.9332	0
366	LOC_Os09g15760	-1.1033	0.0368
367	LOC_Os09g15810	-2.4105	0
368	LOC_Os09g16920	-1.5695	0.0001
369	LOC_Os09g21230	-1.9421	0.0394
370	LOC_Os09g27030	-1.3654	0.0007
371	LOC_Os09g28480	-1.8236	0
372	LOC_Os09g29490	-1.7992	0.0004
373	LOC_Os09g29660	-1.6507	0.0228
374	LOC_Os09g31170	-2.376	0
375	LOC_Os09g31454	-1.1009	0.0271
376	LOC_Os09g31470	-1.1437	0.0149
377	LOC_Os09g32030	-1.7111	0
378	LOC_Os09g33480	-1.0668	0.0211
379	LOC_Os09g33690	-1.3872	0.0011
380	LOC_Os09g34920	-1.8162	0.0033
381	LOC_Os09g35940	-1.0352	0.0204
382	LOC_Os09g36030	-2.8631	0.0002
383	LOC_Os09g36070	-3.6648	0
384	LOC_Os09g36080	-1.2079	0.0338
385	LOC_Os09g36580	-1.0878	0.0254
386	LOC_Os09g37620	-3.3192	0
387	LOC_Os09g39740	-1.7267	0.0006
388	LOC_Os10g02240	-1.3486	0.0011
389	LOC_Os10g02260	-1.3195	0.0183
390	LOC_Os10g05088	-2.0164	0.0024
391	LOC_Os10g08474	-1.1341	0.0185
392	LOC_Os10g18490	-2.4205	0.0074
393	LOC_Os10g22070	-2.3844	0.0055
394	LOC_Os10g27990	-1.9425	0.0063
395	LOC_Os10g28600	-1.9121	0
396	LOC_Os10g32800	-2.8033	0.0024
397	LOC_Os10g33310	-1.0103	0.0234
398	LOC_Os10g35870	-1.3762	0.0383
399	LOC_Os10g36580	-2.1587	0
400	LOC_Os10g36690	-1.9387	0
401	LOC_Os10g39010	-1.0833	0.0337
402	LOC_Os10g39120	-0.9752	0.0493
403	LOC_Os10g41130	-2.2835	0.024
404	LOC_Os10g41534	-1.3867	0.0183
405	LOC_Os10g41710	-1.2839	0.0178
406	LOC_Os10g41940	-1.3432	0.0121
407	LOC_Os10g43050	-1.1522	0.0185
408	LOC_Os11g03660	-1.5149	0.0093
409	LOC_Os11g05550	-1.4637	0.0017
410	LOC_Os11g05930	-2.1477	0
411	LOC_Os11g06150	-1.6726	0.0264
412	LOC_Os11g07960	-2.4425	0.0063
413	LOC_Os11g10520	-1.2561	0.0344
414	LOC_Os11g10790	-1.9819	0.0222
415	LOC_Os11g10850	-1.8508	0.0002
416	LOC_Os11g11330	-1.4062	0.0456
417	LOC_Os11g24570	-1.8392	0.0001
418	LOC_Os11g29400	-1.1149	0.0209
419	LOC_Os11g29680	-2.1363	0.0327
420	LOC_Os11g33030	-1.4286	0.0339
421	LOC_Os11g34080	-1.4541	0.0181
422	LOC_Os11g34130	-2.4905	0.0166
423	LOC_Os11g34460	-6.4332	0.0322
424	LOC_Os11g39640	-1.1	0.0132
425	LOC_Os11g41600	-1.3309	0.0451
426	LOC_Os11g42030	-1.3717	0.007
427	LOC_Os11g48080	-2.0027	0.002
428	LOC_Os12g03420	-2.4197	0
429	LOC_Os12g05980	-1.5666	0.0092
430	LOC_Os12g06250	-2.9996	0
431	LOC_Os12g07650	-2.1278	0.0011
432	LOC_Os12g15400	-3.9384	0.0492
433	LOC_Os12g29950	-1.2299	0.0106
434	LOC_Os12g32240	-1.8483	0.0001
435	LOC_Os12g32940	-1.4187	0.0011
436	LOC_Os12g35395	-1.4082	0.0338
437	LOC_Os12g36770	-1.8145	0.0042
438	LOC_Os12g37710	-1.633	0.0019
439	LOC_Os12g37970	-0.9442	0.0385
440	LOC_Os12g38150	-1.5388	0.0038
441	LOC_Os12g38750	-2.2875	0
442	LOC_Os12g39080	-1.0334	0.0399
443	LOC_Os12g39200	-1.261	0.0048
444	LOC_Os12g40470	-1.7548	0.0098
445	LOC_Os12g41390	-1.0513	0.0243
446	LOC_Os12g41715	-1.0987	0.0328
447	LOC_Os12g44060	-1.9143	0.0042
