# Supplementary material for: Comparison between the Transcriptomes of ‘KDML105’ Rice and a Salt-Tolerant Chromosome Segment Substitution Line
Source: Genes (Basel). 2019 Sep 24;10(10):742. doi: 10.3390/genes10100742 (PMC6827086; doi:10.3390/genes10100742)
Supplement: Supplementary file 1 [file genes-10-00742-s001.zip › Supplementary/Supplementary Table 3.xlsx]

## Sheet: Up-regulated
Entry	Gene locus	Description	GO	KDML105		CSSL18
				Log2fold change	P.adj	Log2fold change	P.adj
1	LOC_Os01g01484	light-mediated development protein DET1, putative, expressed	response to stress	1.10951	0.0081503	1.7098	0.0001
2	LOC_Os01g05430	OsRhmbd1 - Putative Rhomboid homologue, expressed	metabolic process	2.4133	0.0021494	2.055	0.0456
3	LOC_Os01g07620	expressed protein	no found	2.45667	3e-06	1.6704	0.0187
4	LOC_Os01g07700	expressed protein	biological_process	1.70864	6.05e-05	1.9002	0.0001
5	LOC_Os01g08020	boron transporter protein, putative, expressed	response to extracellular stimulus	1.79605	0.0010502	1.804	0.0065
6	LOC_Os01g09305	EMB1895, putative, expressed	reproduction	1.21309	0.0141205	1.3126	0.0124
7	LOC_Os01g10260	expressed protein	no found	2.52705	9.3e-06	2.5635	0.0005
8	LOC_Os01g12210	aluminum-activated malate transporter, putative, expressed	transport	3.01362	0	3.0517	0
9	LOC_Os01g12810	retrotransposon protein, putative, unclassified, expressed	no found	2.17118	0.0003107	2.1164	0.0034
10	LOC_Os01g13425	no found	no found	1.41491	0.02454	1.6548	0.0216
11	LOC_Os01g15900	expressed protein	transcription factor	2.139	1.89e-05	1.8557	0.0017
12	LOC_Os01g16060	expressed protein	no found	1.30706	0.0327995	1.2552	0.05
13	LOC_Os01g16260	major facilitator superfamily antiporter, putative, expressed	transport	1.66029	0.0001591	1.8863	0.0001
14	LOC_Os01g17396	expressed protein	no found	1.68359	2.1e-06	1.1562	0.0172
15	LOC_Os01g19170	polygalacturonase, putative, expressed	carbohydrate metabolic process	2.72662	0.0050935	2.3327	0.0432
16	LOC_Os01g35184	CAMK_KIN1/SNF1/Nim1_like.10 - CAMK includes calcium/calmodulin depedent protein kinases, expressed	protein modification process	1.04126	0.0161804	1.1735	0.0207
17	LOC_Os01g36220	bZIP transcription factor domain containing protein, expressed	transcription factor	1.80101	1.33e-05	1.2942	0.009
18	LOC_Os01g37460	zinc finger family protein, putative, expressed	biological_process	3.08518	0.0103518	3.3918	0.0076
19	LOC_Os01g37470	asp/Glu racemase, putative, expressed	metabolic process	1.5373	0.0024931	1.5557	0.005
20	LOC_Os01g42730	GDSL-like lipase/acylhydrolase, putative, expressed	lipid metabolic process	1.37878	0.0003432	1.3155	0.0031
21	LOC_Os01g45439	expressed protein	biological_process	1.28868	0.0013055	1.3413	0.0036
22	LOC_Os01g49310	expressed protein	response to biotic stimulus	1.46174	0.0104825	1.987	0.0014
23	LOC_Os01g51040	transmembrane protein 16K, putative, expressed	biological_process	3.01402	0.000125	2.554	0.0041
24	LOC_Os01g51540	cytidine/deoxycytidylate deaminase, putative, expressed	nucleic acid metabolic process	1.52112	6.79e-05	1.2011	0.0113
25	LOC_Os01g55360	phosphatidate cytidylyltransferase, putative, expressed	lipid metabolic process	1.03228	0.0120226	1.2209	0.0058
26	LOC_Os01g60450	cytochrome P450, putative, expressed	response to abiotic stimulus	2.60462	1e-07	1.7541	0.0034
27	LOC_Os01g61940	white-brown complex homolog protein, putative, expressed	transport	1.86077	0.0480085	2.1091	0.0473
28	LOC_Os01g62070	cation efflux family protein, putative, expressed	transport	1.22582	0.0012567	1.3082	0.0019
29	LOC_Os01g62290	DnaK family protein, putative, expressed	response to abiotic stimulus	1.97918	8.3e-06	1.2457	0.0328
30	LOC_Os01g62810	regulator of chromosome condensation, putative, expressed	biological_process	1.94696	0.0004217	1.7928	0.0113
31	LOC_Os01g62840	mannose-1-phosphate guanyltransferase, putative, expressed	response to abiotic stimulus	1.91681	6.79e-05	1.639	0.0055
32	LOC_Os01g64640	histone H3, putative, expressed	DNA metabolic process	3.26707	0	1.558	0.0055
33	LOC_Os01g64660	fructose-1,6-bisphosphatase, putative, expressed	response to endogenous stimulus	1.548	7.1e-06	1.2177	0.0052
34	LOC_Os01g65260	amidophosphoribosyltransferase, chloroplast precursor, putative, expressed	nucleic acid metabolic process	1.80137	1.38e-05	1.7075	0.0005
35	LOC_Os01g67320	expressed protein	biological_process	1.25485	0.0031333	1.5486	0.0004
36	LOC_Os01g67330	nucleotide-sugar transporter family protein, putative, expressed	transport	1.22665	0.0195702	1.3376	0.0157
37	LOC_Os01g69030	sucrose-phosphate synthase, putative, expressed	metabolic process	1.02763	0.0065937	1.123	0.0135
38	LOC_Os02g01590	glycosyl hydrolases, putative, expressed	carbohydrate metabolic process	3.31818	0	2.8555	0
39	LOC_Os02g02380	suppressor of phythchrome A, putative, expressed	response to abiotic stimulus	1.75203	3.5e-06	1.3464	0.0045
40	LOC_Os02g02470	oxidoreductase, short chain dehydrogenase/reductase family domain containing protein, expressed	metabolic process	1.09993	0.0057436	1.3424	0.0032
41	LOC_Os02g02750	CDP-alcohol phosphatidyltransferase, putative, expressed	cellular process	1.14835	0.0070554	1.5538	0.0005
42	LOC_Os02g04170	L-aspartate oxidase 1, putative, expressed	nucleic acid metabolic process	2.15887	1e-07	2.8037	0
43	LOC_Os02g04510	UOS1, putative, expressed	photosynthesis	1.43099	0.0002166	1.4296	0.0024
44	LOC_Os02g04550	expressed protein	biological_process	1.70137	0.0004616	2.0333	0.0002
45	LOC_Os02g06840	galactosyltransferase, putative, expressed	protein modification process	1.59116	2.89e-05	1.223	0.0081
46	LOC_Os02g12870	expressed protein	biological_process	1.1053	0.0329402	1.2532	0.0148
47	LOC_Os02g19530	lectin-like receptor kinase, putative, expressed	metabolic process	1.22571	0.0040874	1.0875	0.023
48	LOC_Os02g29510	DUF803 domain containing, putative, expressed	biological_process	1.43834	0.0163556	1.7605	0.0067
49	LOC_Os02g31874	DUF803 domain containing, putative, expressed	biological_process	1.28216	0.0034878	1.1455	0.0271
50	LOC_Os02g36340	riboflavin biosynthesis protein ribAB, chloroplast precursor, putative, expressed	cellular process	1.56884	2.51e-05	1.1943	0.0101
51	LOC_Os02g36490	expressed protein	cellular process	1.2653	0.0096453	1.267	0.0271
52	LOC_Os02g38020	inorganic phosphate transporter 2-1, chloroplast precursor, putative, expressed	transport	1.49524	1.44e-05	1.5877	0
53	LOC_Os02g40900	RNA recognition motif containing protein, putative, expressed	biological_process	1.31297	0.0012963	1.3354	0.0038
54	LOC_Os02g42940	MSP domain containing protein, expressed	transport	1.10292	0.0068853	1.0368	0.0437
55	LOC_Os02g43340	hydrolase, alpha/beta fold family domain containing protein, expressed	reproduction	1.57343	0.0033249	1.547	0.0237
56	LOC_Os02g44360	scarecrow transcription factor family protein, putative, expressed	transcription factor	1.06069	0.0085665	1.057	0.0286
57	LOC_Os02g45540	synthase, putative, expressed	nucleic acid metabolic process	1.14018	0.0036757	1.0965	0.0243
58	LOC_Os02g49260	transporter-related, putative, expressed	transport	2.23591	0.0199133	2.4169	0.0278
59	LOC_Os02g49590	ASC1, putative, expressed	protein modification process	1.58551	0.0007762	2.0097	0.0001
60	LOC_Os02g54150	SAC domain containing protein, putative, expressed	metabolic process	1.40095	0.0005072	1.4329	0.0005
61	LOC_Os02g57060	OsCttP2 - Putative C-terminal processing peptidase homologue, expressed	signal transduction	3.56361	8e-07	3.548	0
62	LOC_Os02g57790	ZOS2-19 - C2H2 zinc finger protein, expressed	biological_process	2.0024	0	1.6663	0.0001
63	LOC_Os02g58100	expressed protein	biological_process	2.50986	7e-06	2.2115	0.0011
64	LOC_Os03g03510	CAMK_KIN1/SNF1/Nim1_like.15 - CAMK includes calcium/calmodulin depedent protein kinases, expressed	response to abiotic stimulus	1.37094	0.0002481	1.1233	0.0109
65	LOC_Os03g03590	transporter, monovalent cation:proton antiporter-2 family, putative, expressed	transport	1.23729	0.0053179	1.3029	0.0079
66	LOC_Os03g04500	tetratricopeptide repeat domain containing protein, expressed	no found	1.12492	0.0381393	1.7978	0.0002
67	LOC_Os03g05320	expressed protein	biological_process	1.75992	1.6e-06	1.7486	0
68	LOC_Os03g05660	appr-1-p processing enzyme family protein, putative, expressed	biological_process	1.24173	0.0059945	1.325	0.0084
69	LOC_Os03g08270	ataxin-2 C-terminal region family protein, expressed	response to stress	1.03751	0.0097288	1.1596	0.016
70	LOC_Os03g08390	expressed protein	biological_process	1.03778	0.0136809	1.0933	0.0416
71	LOC_Os03g09250	inositol-3-phosphate synthase, putative, expressed	response to abiotic stimulus	2.35253	4e-07	1.9106	0.0004
72	LOC_Os03g10080	expressed protein	response to abiotic stimulus	2.80387	0	2.2768	0
73	LOC_Os03g12290	glutamine synthetase, catalytic domain containing protein, expressed	metabolic process	1.1681	0.004322	1.4645	0.0008
74	LOC_Os03g13050	E2F-related protein, putative, expressed	biological_process	2.5334	0.028935	3.154	0.003
75	LOC_Os03g14910	expressed protein	no found	1.32827	0.0034878	1.1076	0.0482
76	LOC_Os03g14915	expressed protein	no found	1.91567	9e-06	1.3174	0.018
77	LOC_Os03g17590	cat eye syndrome critical region protein 5 precursor, putative, expressed	metabolic process	1.29925	0.0276634	1.5268	0.0258
78	LOC_Os03g18940	exonuclease, putative, expressed	DNA metabolic process	1.22745	0.0111781	1.4372	0.0084
79	LOC_Os03g21890	potassium transporter, putative, expressed	transport	1.45602	6.05e-05	1.2098	0.0068
80	LOC_Os03g22790	beta-amylase, putative, expressed	carbohydrate metabolic process	1.73628	0.0187024	1.7799	0.0336
81	LOC_Os03g25869	amino acid permease family protein, putative, expressed	transport	1.31685	0.0023393	1.3392	0.009
82	LOC_Os03g27019	expressed protein	biological_process	1.10508	0.0044809	1.283	0.0023
83	LOC_Os03g42820	LIM domain-containing protein, putative, expressed	no found	1.31655	0.0017593	1.3643	0.0056
84	LOC_Os03g43720	transporter family protein, putative, expressed	transport	1.96332	0	1.9249	0
85	LOC_Os03g44670	expressed protein	biological_process	1.85004	4.24e-05	1.4875	0.0057
86	LOC_Os03g48030	integral membrane HPP family protein, putative, expressed	biological_process	1.36012	0.0004183	1.0261	0.0415
87	LOC_Os03g48300	histidine acid phosphatase, putative, expressed	metabolic process	1.15077	0.0045469	1.6567	0
88	LOC_Os03g49140	ABC1 protein At2g40090 precursor, putative, expressed	transport	1.59548	0.0042672	1.5455	0.0119
89	LOC_Os03g49630	expressed protein	no found	1.43716	4.55e-05	1.5259	0.0002
90	LOC_Os03g52340	endoplasmic oxidoreductin-1 precursor, putative, expressed	protein modification process	1.4675	0.0010564	1.3719	0.0084
91	LOC_Os03g54100	potassium channel protein, putative, expressed	transport	1.5003	0.000227	1.9915	0
92	LOC_Os03g54130	cysteine protease 1 precursor, putative, expressed	response to biotic stimulus	4.39825	0	3.3115	0.0001
93	LOC_Os03g56310	5-nucleotidase domain-containing protein, putative, expressed	metabolic process	1.38087	0.0001392	1.3819	0.0009
94	LOC_Os03g59040	squalene synthetase, putative, expressed	lipid metabolic process	1.38176	0.0055393	1.1429	0.0493
95	LOC_Os03g61890	chloroplast protein import component Toc159, putative, expressed	signal transduction	1.23045	0.0006776	1.3562	0.0008
96	LOC_Os04g11195	gamma-thionin family domain containing protein, expressed	response to stress	3.25574	0.0314172	3.9004	0.0068
97	LOC_Os04g12499	amino acid transporter protein, putative, expressed	transport	3.08844	0	2.2643	0
98	LOC_Os04g12520	transposon protein, putative, unclassified, expressed	no found	2.49523	4.24e-05	1.5754	0.0355
99	LOC_Os04g12530	amino acid transporter family protein, putative, expressed	transport	1.73518	0.0001955	1.6822	0.0008
100	LOC_Os04g33080	protein phosphatase 2C, putative, expressed	metabolic process	1.15773	0.0025295	1.1757	0.0037
101	LOC_Os04g35060	nicotinate phosphoribosyltransferase family domain containing protein, expressed	nucleic acid metabolic process	1.36162	0.0050777	1.2176	0.0202
102	LOC_Os04g38780	transcription factor, putative, expressed	transcription factor	1.84561	0.0275405	2.0779	0.0173
103	LOC_Os04g43070	ammonium transporter protein, putative, expressed	response to abiotic stimulus	2.24648	0	1.7269	0
104	LOC_Os04g43380	Os4bglu15 - GH1 gene fragment, expressed	metabolic process	2.91115	3.5e-06	2.6485	0.0001
105	LOC_Os04g43400	Os4bglu17 - GH1 gene fragment, expressed	metabolic process	3.04259	0	2.4174	0
106	LOC_Os04g45490	elongation factor, putative, expressed	translation	1.39506	4.02e-05	1.0465	0.023
107	LOC_Os04g48390	uncharacterized membrane protein, putative, expressed	transport	1.07891	0.0162342	1.1895	0.0123
108	LOC_Os04g52479	peptidase, trypsin-like serine and cysteine proteases, putative, expressed	metabolic process	1.31025	0.0045469	1.6417	0.0012
109	LOC_Os04g55800	sulfate transporter, putative, expressed	transport	1.75893	4e-07	2.1868	0
110	LOC_Os04g56710	GTP cyclohydrolase I 1, putative, expressed	biosynthetic process	2.02829	0	1.6358	0
111	LOC_Os04g58330	expressed protein	no found	1.80398	2.1e-06	1.6294	0.0003
112	LOC_Os04g59440	chlorophyll A-B binding protein, putative, expressed	response to abiotic stimulus	1.52969	7e-06	1.129	0.0074
113	LOC_Os05g01470	methionine S-methyltransferase, putative, expressed	nucleic acid metabolic process	1.3355	0.000424	1.4097	0.0002
114	LOC_Os05g02220	ACT domain containing protein, expressed	metabolic process	1.35251	0.0001547	1.2913	0.0017
115	LOC_Os05g04550	CAMK_KIN1/SNF1/Nim1_like.3 - CAMK includes calcium/calmodulin depedent protein kinases, expressed	response to abiotic stimulus	1.17005	0.0401515	1.4227	0.0092
116	LOC_Os05g07870	triose phosphate/phosphate translocator, non-green plastid,chloroplast precursor, putative, expressed	transport	1.14017	0.0076711	1.3772	0.0057
117	LOC_Os05g22930	CAAX amino terminal protease family protein, putative, expressed	protein modification process	1.42914	0.0004041	1.2947	0.011
118	LOC_Os05g26820	CAMK_KIN1/SNF1/Nim1_like.20 - CAMK includes calcium/calmodulin depedent protein kinases, expressed	signal transduction	1.81631	3e-07	1.3887	0.001
119	LOC_Os05g31140	glycosyl hydrolases family 17, putative, expressed	response to stress	1.78082	0.0040564	1.7037	0.012
120	LOC_Os05g31200	retrotransposon protein, putative, unclassified, expressed	no found	1.80876	0.0010405	1.4747	0.0382
121	LOC_Os05g37930	expressed protein	no found	2.11717	0	1.8128	0
122	LOC_Os05g44080	transmembrane protein, putative, expressed	biological_process	1.13227	0.0115372	1.3955	0.0029
123	LOC_Os05g44300	plant-specific domain TIGR01615 family protein, expressed	biological_process	2.47991	0	1.6164	0.0001
124	LOC_Os05g45840	GTPase-activating protein, putative, expressed	response to biotic stimulus	1.25495	0.0185053	1.1825	0.0371
125	LOC_Os05g47840	IPP transferase, putative, expressed	cellular process	1.30742	0.0055692	1.6426	0.0028
126	LOC_Os05g48760	protein of unknown function DUF1421 domain containing protein, expressed	biological_process	1.28126	0.0004787	1.3815	0.0007
127	LOC_Os05g50510	CAS1 domain-containing protein 1 precursor, putative, expressed	biological_process	1.30441	0.0010044	1.3341	0.0035
128	LOC_Os06g03860	uncharacterized membrane protein, putative, expressed	transport	1.17971	0.0041647	1.1852	0.0069
129	LOC_Os06g04920	zinc finger family protein, putative, expressed	biological_process	2.81205	0.0005231	2.403	0.0079
130	LOC_Os06g07120	dehydrodolichyl diphosphate synthase, putative, expressed	metabolic process	1.39748	0.0001576	1.3074	0.003
131	LOC_Os06g09320	expressed protein	metabolic process	1.65199	0.0135518	1.639	0.046
132	LOC_Os06g16420	amino acid transporter, putative, expressed	transport	1.29824	0.0006293	1.4227	0.0007
133	LOC_Os06g21380	OsCttP3 - Putative C-terminal processing peptidase homologue, expressed	signal transduction	1.05166	0.0137713	1.1922	0.0158
134	LOC_Os06g29844	MATE efflux family protein, putative, expressed	transport	1.3679	0.0050123	1.4492	0.005
135	LOC_Os06g39900	agenet domain containing protein, putative, expressed	biological_process	1.35295	0.0009713	1.3786	0.0017
136	LOC_Os06g41780	guanine nucleotide exchange family protein, putative, expressed	transport	1.29912	0.0159299	1.3549	0.0273
137	LOC_Os06g43990	expressed protein	no found	1.39127	0.00806	1.3163	0.0261
138	LOC_Os06g44250	haemolysin-III, putative, expressed	signal transduction	1.3341	0.0144919	1.3277	0.0329
139	LOC_Os06g44260	synthase, putative, expressed	nucleic acid metabolic process	1.3578	0.0004099	1.2722	0.0055
140	LOC_Os06g45020	STRUBBELIG-RECEPTOR FAMILY 3 precursor, putative, expressed	signal transduction	1.33573	0.0139101	1.5475	0.0081
141	LOC_Os06g45040	B-box zinc finger family protein, putative, expressed	transcription factor	1.89479	5e-07	1.244	0.007
142	LOC_Os06g46670	glutamate receptor, putative, expressed	response to abiotic stimulus	1.43147	5.33e-05	1.3117	0.0023
143	LOC_Os06g47330	dynamin family protein, putative, expressed	transport	1.02485	0.0251742	1.2876	0.0124
144	LOC_Os06g49120	Complex I intermediate-associated protein 30 domain containing protein, putative, expressed	photosynthesis	1.42125	0.0005011	1.4338	0.0048
145	LOC_Os06g50900	expressed protein	transcription factor	2.87863	0.0004868	2.4316	0.012
146	LOC_Os07g01090	transmembrane amino acid transporter protein, putative, expressed	transport	1.25854	0.0031729	1.5581	0.0006
147	LOC_Os07g08710	AT hook-containing DNA-binding protein, putative, expressed	transcription factor	2.62615	0	1.5036	0.0135
148	LOC_Os07g22930	starch synthase, putative, expressed	carbohydrate metabolic process	1.45713	0.0002084	1.1102	0.0482
149	LOC_Os07g24230	integral membrane transporter family protein, putative, expressed	transport	2.09544	0	1.366	0.0015
150	LOC_Os07g26630	aquaporin protein, putative, expressed	response to abiotic stimulus	2.43696	0	1.7571	0.0001
151	LOC_Os07g28040	O-methyltransferase, putative, expressed	metabolic process	1.6418	2.2e-06	1.589	0.0001
152	LOC_Os07g36820	uncharacterized Cys-rich domain containing protein, putative, expressed	biological_process	1.17241	0.0071091	1.3581	0.0062
153	LOC_Os07g37560	myosin-Vb, putative, expressed	metabolic process	1.1443	0.0026725	1.5756	0.0001
154	LOC_Os07g39010	lactose permease-related, putative, expressed	biological_process	1.46619	0.0070249	1.8007	0.0019
155	LOC_Os07g42280	von Willebrand factor type A domain containing protein, expressed	biological_process	1.22334	0.018329	1.2572	0.0318
156	LOC_Os07g44330	kinase, putative, expressed	signal transduction	1.41212	0.0001955	1.108	0.0294
157	LOC_Os07g45000	cytochrome P450, putative, expressed	lipid metabolic process	1.03087	0.0226036	1.2382	0.0077
158	LOC_Os07g47590	expressed protein	response to biotic stimulus	1.14028	0.012081	1.3781	0.0036
159	LOC_Os08g03430	extracellular ligand-gated ion channel, putative, expressed	no found	1.43005	0.0001628	1.1632	0.0165
160	LOC_Os08g04500	terpene synthase, putative, expressed	response to biotic stimulus	3.1309	1.47e-05	2.9203	0.0002
161	LOC_Os08g04830	expressed protein	no found	2.50671	0	2.6974	0
162	LOC_Os08g04840	MYB family transcription factor, putative, expressed	transcription factor	1.3804	0.0003051	1.1232	0.0353
163	LOC_Os08g06110	MYB family transcription factor, putative, expressed	transcription factor	2.67383	1.3e-06	2.9711	0
164	LOC_Os08g08850	carotenoid synthesis regulator CarF, putative, expressed	response to abiotic stimulus	3.0237	0	2.416	0
165	LOC_Os08g14940	receptor kinase, putative, expressed	signal transduction	1.70839	0.0037895	1.4299	0.0452
166	LOC_Os08g20020	octicosapeptide/Phox/Bem1p, putative, expressed	biological_process	1.40725	8.5e-05	1.6883	0
167	LOC_Os08g30210	1-aminocyclopropane-1-carboxylate oxidase homolog 1, putative, expressed	biological_process	1.91548	0.0002697	1.483	0.0358
168	LOC_Os08g37610	expressed protein	no found	1.04969	0.0068254	1.2428	0.0049
169	LOC_Os09g03680	ankyrin, putative, expressed	biological_process	1.73049	0.0003233	1.3092	0.0145
170	LOC_Os09g25090	CAMK_KIN1/SNF1/Nim1_like.34 - CAMK includes calcium/calmodulin depedent protein kinases, expressed	signal transduction	3.07383	0	1.4977	0.0025
171	LOC_Os09g26570	CAAX amino terminal protease family protein, putative, expressed	protein modification process	2.43619	1e-07	2.0587	0.0001
172	LOC_Os09g38090	expressed protein	cellular process	1.22343	0.0004046	1.1052	0.0119
173	LOC_Os09g38410	sialin, putative, expressed	transport	1.15556	0.0040771	1.1871	0.0204
174	LOC_Os10g13850	POEI17 - Pollen Ole e I allergen and extensin family protein precursor, expressed	biological_process	2.76225	0.000372	2.0802	0.0399
175	LOC_Os10g13940	MATE efflux protein, putative, expressed	transport	1.23393	0.0097288	1.2761	0.0116
176	LOC_Os10g18370	transcriptional regulator, putative, expressed	biological_process	2.84966	0	1.6854	0.0001
177	LOC_Os10g21810	histidine kinase, putative, expressed	response to abiotic stimulus	1.17167	0.0018023	1.4965	0.0001
178	LOC_Os10g22430	gibberellin response modulator protein, putative, expressed	transcription factor	1.2731	0.0006918	1.2296	0.0059
179	LOC_Os10g30156	starch synthase, putative, expressed	metabolic process	1.03756	0.0105488	1.0356	0.0447
180	LOC_Os10g33420	non-lysosomal glucosylceramidase, putative, expressed	lipid metabolic process	1.16335	0.0099056	1.6403	0.001
181	LOC_Os10g35150	expressed protein	biological_process	1.23491	0.0021118	1.1245	0.0264
182	LOC_Os10g35940	folylpolyglutamate synthetase, putative, expressed	cell differentiation	1.01996	0.0401515	1.2427	0.0305
183	LOC_Os10g37740	CGMC_GSK.9 - CGMC includes CDA, MAPK, GSK3, and CLKC kinases, expressed	response to endogenous stimulus	1.33345	0.0005072	1.175	0.0147
184	LOC_Os10g40584	zinc finger family protein, putative, expressed	transcription factor	1.85521	0.001109	1.9466	0.004
185	LOC_Os10g42780	lrgB-like family protein, expressed	no found	1.34565	0.0327397	1.4014	0.0307
186	LOC_Os11g05990	digalactosyldiacylglycerol synthase, chloroplast precursor, putative, expressed	transport	1.27709	0.0007317	1.4577	0.0006
187	LOC_Os11g11000	ELMO/CED-12 family protein, putative, expressed	protein modification process	1.1784	0.0059945	1.5198	0.0013
188	LOC_Os11g13810	non-lysosomal glucosylceramidase, putative, expressed	lipid metabolic process	1.08988	0.0145825	1.1132	0.0184
189	LOC_Os11g38810	mannose-6-phosphate isomerase, putative, expressed	reproduction	3.03402	0.0002697	2.9155	0.0011
190	LOC_Os11g47960	expressed protein	no found	2.15552	0	1.5388	0.0004
191	LOC_Os12g02620	zinc finger, C3HC4 type domain containing protein, expressed	no found	1.41534	0.0194871	1.5502	0.0319
192	LOC_Os12g03860	major facilitator superfamily antiporter, putative, expressed	response to abiotic stimulus	2.23861	4.9e-06	2.3694	0
193	LOC_Os12g05550	sialyltransferase family domain containing protein, expressed	protein modification process	1.77785	4e-07	1.1283	0.012
194	LOC_Os12g13120	histidine triad family protein, putative, expressed	nucleic acid metabolic process	1.55729	0.0001569	1.2718	0.0055
195	LOC_Os12g19530	ATP-binding region, ATPase-like domain-containing protein, putative, expressed	photosynthesis	1.06135	0.0057382	1.4181	0.0007
196	LOC_Os12g32760	ransporter family protein, putative, expressed	transport	2.95969	0	2.6403	0
197	LOC_Os12g38480	expressed protein	no found	1.58652	0.0011291	1.5039	0.0068
198	LOC_Os12g38850	DUF1336 domain containing protein, expressed	protein modification process	1.7743	0.0059384	1.9158	0.0126
199	LOC_Os12g41650	helix-loop-helix DNA-binding domain containing protein, expressed	transcription factor	1.59155	0.0001143	1.6869	0.0005
200	LOC_Os12g41810	expressed protein	no found	1.3549	0.0033442	1.3427	0.0103
201	LOC_Os12g43720	early-responsive to dehydration protein-related, putative, expressed	lipid metabolic process	2.3189	6.14e-05	2.3201	0.0006

## Sheet: Down-regulated
Entry	Gene locus	Description	GO	KDML105		CSSL18
				Log2fold change	P.adj	Log2fold change	P.adj
1	LOC_Os01g01840	helix-loop-helix DNA-binding domain containing protein, expressed	transcription factor	-2.09735	3.2e-06	-1.5819	0.0055
2	LOC_Os01g03950	glycosyl hydrolase, family 31, putative, expressed	metabolic process	-1.89286	1.38e-05	-1.1377	0.0292
3	LOC_Os01g04650	PB1 domain containing protein, expressed	no found	-2.0339	0	-1.4633	0.0006
4	LOC_Os01g06550	NF-X1-type zinc finger protein, putative, expressed	transcription factor	-3.03175	0	-2.8104	0
5	LOC_Os01g07390	zinc finger, C3HC4 type family protein, expressed	transcription factor	-3.32064	0.0007854	-3.8119	0.0004
6	LOC_Os01g09430	expressed protein	metabolic process	-2.06415	0	-2.0047	0
7	LOC_Os01g10580	B-box zinc finger family protein, putative, expressed	transcription factor	-4.84169	0	-4.4771	0
8	LOC_Os01g13570	phosphoglycerate mutase, putative, expressed	metabolic process	-2.63154	0	-2.1685	0
9	LOC_Os01g13800	receptor-like protein kinase 5 precursor, putative, expressed	signal transduction	-1.10817	0.0057382	-1.077	0.0429
10	LOC_Os01g15000	ipase, putative, expressed	lipid metabolic process	-1.56854	0.0003147	-1.2607	0.0264
11	LOC_Os01g18630	aspartic proteinase oryzasin-1 precursor, putative, expressed	no found	-1.7396	5e-07	-1.5124	0.0001
12	LOC_Os01g19740	calvin cycle protein CP12, putative, expressed	photosynthesis	-2.35126	0.0002697	-2.6216	0.0001
13	LOC_Os01g20830	heavy metal-associated domain containing protein, expressed	transport	-1.04553	0.0096646	-1.0269	0.0162
14	LOC_Os01g21520	esterase/lipase/thioesterase family protein, putative, expressed	metabolic process	-1.91006	0.0023426	-2.2499	0.0007
15	LOC_Os01g24060	importin subunit alpha, putative, expressed	transport	-1.02697	0.0362482	-1.3659	0.0123
16	LOC_Os01g24810	cytochrome P450, putative, expressed	metabolic process	-2.69231	2.59e-05	-1.7542	0.0326
17	LOC_Os01g25820	respiratory burst oxidase, putative, expressed	response to abiotic stimulus	-2.10343	0.0008533	-2.3613	0.0008
18	LOC_Os01g31940	purine permease, putative, expressed	transport	-1.04436	0.0145825	-1.4118	0.001
19	LOC_Os01g36090	DNA-damage-repair/toleration protein DRT102, putative, expressed	response to stress	-2.01077	0	-1.9854	0
20	LOC_Os01g41240	hydrolase, alpha/beta fold family domain containing protein, expressed	metabolic process	-2.01835	0.005289	-2.5675	0.0004
21	LOC_Os01g42190	heat shock protein DnaJ, putative, expressed	protein metabolic process	-5.07614	0.0280074	-5.8907	0.0347
22	LOC_Os01g43070	PsbP, putative, expressed	photosynthesis	-1.16671	0.0054425	-1.074	0.0184
23	LOC_Os01g45070	peptide deformylase, putative, expressed	metabolic process	-1.1763	0.0050935	-1.0652	0.0179
24	LOC_Os01g45830	sulfate transporter, putative, expressed	transport	-2.99788	0	-2.97	0
25	LOC_Os01g46380	ketol-acid reductoisomerase, chloroplast precursor, putative, expressed	metabolic process	-1.22317	0.0023281	-1.0153	0.0394
26	LOC_Os01g46610	dehydrogenase, putative, expressed	response to stress	-1.31581	0.0004159	-1.4351	0.0005
27	LOC_Os01g46760	protein phosphatase 2C, putative, expressed	response to stress	-1.53484	0.0103518	-1.5075	0.022
28	LOC_Os01g47190	phosphoglycerate mutase, putative, expressed	metabolic process	-2.27534	0	-1.8226	0
29	LOC_Os01g47690	metallo-beta-lactamase family protein, putative, expressed	response to stress	-1.44273	0.0006725	-1.3781	0.0097
30	LOC_Os01g48300	ATP synthase protein I related, putative, expressed	no found	-1.95746	0	-1.5331	0
31	LOC_Os01g48380	PPR repeat domain containing protein, putative, expressed	reproduction	-2.08397	0	-1.6197	0.0001
32	LOC_Os01g48500	expressed protein	biological process	-2.32795	0.0157057	-3.0708	0.0027
33	LOC_Os01g48874	wax synthase, putative, expressed	biological process	-2.31582	0.0135628	-2.3083	0.0395
34	LOC_Os01g50030	CPuORF25 - conserved peptide uORF-containing transcript, expressed	response to external stimulus	-2.14021	2e-07	-1.8266	0.0001
35	LOC_Os01g51250	mitochondrial carrier protein, putative, expressed	transport	-2.24308	7e-07	-1.8707	0.0002
36	LOC_Os01g55290	PPR repeat domain containing protein, putative, expressed	reproduction	-1.81437	2.74e-05	-1.8668	0.0002
37	LOC_Os01g55300	DNA-directed polymerase, putative, expressed	response to stress	-1.53533	0.0059463	-2.1941	0.0001
38	LOC_Os01g56880	purple acid phosphatase precursor, putative, expressed	metabolic process	-1.33998	0.0017758	-2.0087	0
39	LOC_Os01g57350	diacylglycerol kinase, putative, expressed	signal transduction	-1.67736	0.0004808	-1.5613	0.0079
40	LOC_Os01g58890	cysteine proteinase inhibitor precursor protein, putative, expressed	response to abiotic stimulus	-1.5375	0.0103831	-1.8388	0.0055
41	LOC_Os01g59270	NF	no found	-2.10024	0.0084178	-2.3994	0.0028
42	LOC_Os01g59510	chloroplast ribonuclease III domain protein, putative, expressed	nucleic acid metabolic process	-2.13834	0	-1.758	0
43	LOC_Os01g59530	OsCML1 - Calmodulin-related calcium sensor protein, expressed	no found	-3.1798	0.0004107	-3.2162	0.0014
44	LOC_Os01g60730	RING-H2 finger protein, putative, expressed	no found	-2.20371	0.0019491	-2.1644	0.0112
45	LOC_Os01g61630	expressed protein	biological process	-2.19022	0	-1.9532	0
46	LOC_Os01g63150	retrotransposon protein, putative, Ty3-gypsy subclass, expressed	no found	-2.01879	4.8e-06	-1.4874	0.0052
47	LOC_Os01g63620	expressed protein	no found	-1.01179	0.0103831	-1.2305	0.0053
48	LOC_Os01g65630	expressed protein	no found	-1.25588	0.0189831	-2.0316	0
49	LOC_Os01g71720	amino acid permease family protein, putative, expressed	transport	-1.80765	7e-07	-1.4893	0.0006
50	LOC_Os02g07110	OsSAUR6 - Auxin-responsive SAUR gene family member, expressed	no found	-1.13938	0.0095713	-1.2816	0.0093
51	LOC_Os02g07360	pentatricopeptide containing protein, putative, expressed	biological process	-1.69518	2.2e-06	-1.3447	0.001
52	LOC_Os02g07740	RNA binding protein, putative, expressed	no found	-1.60937	0.0008533	-1.3357	0.0261
53	LOC_Os02g08200	zinc finger, C3HC4 type domain containing protein, expressed	biological process	-1.47643	0.0401515	-1.4542	0.049
54	LOC_Os02g11130	cytokinin-O-glucosyltransferase 3, putative, expressed	metabolic process	-1.38289	0.0007146	-1.1474	0.0209
55	LOC_Os02g11720	lipase, putative, expressed	response to stress	-2.81617	0.0433348	-4.0932	0.0097
56	LOC_Os02g19650	hydrolase, alpha/beta fold family domain containing protein, expressed	metabolic process	-4.0996	5.06e-05	-4.0861	0.0006
57	LOC_Os02g22020	MYB family transcription factor, putative, expressed	transcription factor	-1.9011	0.0136173	-1.9547	0.0212
58	LOC_Os02g30410	expressed protein	biological process	-1.87815	0.0001576	-2.1026	0.0001
59	LOC_Os02g32469	expressed protein	no found	-1.13246	0.0097288	-1.3621	0.0055
60	LOC_Os02g32490	AMP-binding enzyme, putative, expressed	cellular process	-1.99905	0.0008032	-2.0711	0.0023
61	LOC_Os02g32590	HSF-type DNA-binding domain containing protein, expressed	response to stress	-2.5984	0	-1.7311	0
62	LOC_Os02g32970	hydrolase, alpha/beta fold family protein, putative, expressed	metabolic process	-1.45718	0.0096435	-1.574	0.0175
63	LOC_Os02g36440	transporter family protein, putative, expressed	transport	-5.42965	9.5e-06	-3.9527	0.0027
64	LOC_Os02g36450	transporter family protein, putative, expressed	transport	-4.0284	1.31e-05	-3.6072	0.0007
65	LOC_Os02g36740	zinc finger, C3HC4 type, putative, expressed	no found	-1.73596	0.0001418	-1.3202	0.0131
66	LOC_Os02g38180	expressed protein	biological process	-1.27965	0.0036757	-1.3707	0.0047
67	LOC_Os02g38430	steroid nuclear receptor, ligand-binding, putative, expressed	no found	-2.14712	0	-1.5106	0.0005
68	LOC_Os02g40840	alcohol oxidase, putative, expressed	metabolic process	-2.12127	0	-2.0378	0
69	LOC_Os02g41580	CAMK_CAMK_like.14 - CAMK includes calcium/calmodulin depedent protein kinases, expressed	metabolic process	-1.91069	1e-07	-2.0449	0
70	LOC_Os02g46460	peptide transporter PTR2, putative, expressed	transport	-1.25522	0.004014	-1.8814	0
71	LOC_Os02g47510	9-cis-epoxycarotenoid dioxygenase 1, chloroplast precursor, putative, expressed	no found	-1.60268	6.5e-06	-1.5066	0.0001
72	LOC_Os02g48390	phosphoribosyl transferase, putative, expressed	nucleic acid metabolic process	-1.0114	0.0402887	-1.4071	0.0076
73	LOC_Os02g49820	RNA recognition motif family protein, expressed	biological process	-1.41587	0.0002697	-1.089	0.0133
74	LOC_Os02g49880	CCT/B-box zinc finger protein, putative, expressed	biosynthetic process	-2.3651	0.0065927	-1.9263	0.0429
75	LOC_Os02g53860	OsSub22 - Putative Subtilisin homologue, expressed	metabolic process	-1.83908	1e-07	-1.3379	0.001
76	LOC_Os02g55560	protein phosphatase 2C, putative, expressed	response to stress	-1.32166	0.0026986	-1.4475	0.0016
77	LOC_Os02g56840	OsFBX70 - F-box domain containing protein, expressed	biological process	-1.5897	2.65e-05	-1.5321	0.0003
78	LOC_Os02g58510	GHMP kinases ATP-binding protein, putative, expressed	biosynthetic process	-1.17773	0.0313339	-1.3804	0.0272
79	LOC_Os03g02860	heavy metal-associated domain containing protein, expressed	transport	-2.87155	8.3e-05	-2.2921	0.0055
80	LOC_Os03g04340	C-methyltransferase, putative, expressed	metabolic process	-1.31239	0.0005311	-1.4058	0.0005
81	LOC_Os03g05270	RING finger and CHY zinc finger domain-containing protein 1, putative, expressed	no found	-2.12309	0.0002021	-2.1784	0.0003
82	LOC_Os03g06230	galactose mutarotase-like, putative, expressed	photosynthesis	-2.14004	4e-07	-2.0968	0
83	LOC_Os03g06970	tetratricopeptide repeat domain containing protein, expressed	response to stress	-3.5557	0.0066259	-3.1695	0.0398
84	LOC_Os03g07190	expressed protein	biological process	-2.08839	0	-1.8513	0
85	LOC_Os03g07380	expressed protein	biological process	-1.14871	0.028028	-1.3606	0.0164
86	LOC_Os03g07840	adenylosuccinate synthetase, chloroplast precursor, putative, expressed	nucleic acid metabolic process	-1.02926	0.029505	-1.5122	0.0017
87	LOC_Os03g09830	expressed protein	no found	-1.4017	0.0051697	-1.5647	0.0052
88	LOC_Os03g10250	expressed protein	no found	-2.90452	5.84e-05	-2.0128	0.0086
89	LOC_Os03g11230	expressed protein	biological process	-1.01184	0.0167348	-1.286	0.0019
90	LOC_Os03g14334	expressed protein	no found	-1.80785	0.0436593	-1.9494	0.0312
91	LOC_Os03g14450	enolase, putative, expressed	response to stress	-1.30605	0.0295897	-1.4858	0.0128
92	LOC_Os03g15460	expressed protein	no found	-1.28754	0.002015	-1.0919	0.0112
93	LOC_Os03g16610	laccase precursor protein, putative, expressed	cellular process	-2.663	0.0139014	-2.2913	0.0491
94	LOC_Os03g18870	heat shock protein DnaJ, putative, expressed	protein metabolic process	-2.93913	0.0049179	-3.3784	0.0041
95	LOC_Os03g21040	stress responsive protein, putative, expressed	biological process	-1.32853	0.0065905	-1.52	0.0013
96	LOC_Os03g21400	cytochrome P450, putative, expressed	metabolic process	-1.2914	0.0026082	-1.0147	0.0377
97	LOC_Os03g22050	CAMK_KIN1/SNF1/Nim1_like.16 - CAMK includes calcium/calmodulin depedent protein kinases, expressed	signal transduction	-2.98029	0	-2.2011	0
98	LOC_Os03g24930	tyrosine protein kinase domain containing protein, putative, expressed	protein modification process	-1.24546	0.0122601	-1.3642	0.0246
99	LOC_Os03g29540	ATP-dependent protease, putative, expressed	nucleic acid metabolic process	-1.90293	0.0010867	-1.7597	0.0108
100	LOC_Os03g29950	glucose-6-phosphate 1-dehydrogenase, chloroplast precursor, putative, expressed	cellular process	-1.87874	1.1e-06	-1.938	0
101	LOC_Os03g30260	COBRA-like protein precursor, putative, expressed	biological process	-5.83146	0.0012094	-3.2188	0.0251
102	LOC_Os03g36960	expressed protein	biological process	-2.12059	0.0010502	-2.7927	0
103	LOC_Os03g43420	single-stranded DNA-binding protein, putative, expressed	cellular process	-2.23568	0	-2.2094	0
104	LOC_Os03g44230	transmembrane amino acid transporter protein, putative, expressed	transport	-1.59422	5.33e-05	-1.005	0.0441
105	LOC_Os03g47610	thiamine biosynthesis protein thiC, putative, expressed	response to external stimulus	-4.35902	0	-3.9101	0
106	LOC_Os03g48390	expressed protein	no found	-1.98114	0.0058171	-2.2234	0.0055
107	LOC_Os03g51550	WD repeat-containing protein 5, putative, expressed	signal transduction	-1.62843	0.0241887	-2.2353	0.0014
108	LOC_Os03g53150	OsIAA13 - Auxin-responsive Aux/IAA gene family member, expressed	transcription factor	-1.36065	0.0026082	-1.3866	0.0059
109	LOC_Os03g55090	alpha-glucan phosphorylast isozyme, putative, expressed	response to stress	-2.50617	0	-1.5098	0.0025
110	LOC_Os03g55110	26S proteasome non-ATPase regulatory subunit 10, putative, expressed	biological process	-1.04082	0.0372955	-1.5488	0.0022
111	LOC_Os03g57840	peptidase M50, mammalian sterol-regulatory element binding protein, putative, expressed	photosynthesis	-1.37754	0.0018927	-1.4919	0.0038
112	LOC_Os03g60910	PPR repeat domain containing protein, putative, expressed	nucleic acid metabolic process	-2.71428	1.29e-05	-2.0519	0.0097
113	LOC_Os04g01600	erythronate-4-phosphate dehydrogenase domain containing protein, expressed	metabolic process	-1.83259	0.0325296	-2.1139	0.019
114	LOC_Os04g02850	pentatricopeptide, putative, expressed	nucleic acid metabolic process	-1.79732	2.32e-05	-1.5735	0.0023
115	LOC_Os04g09530	pentatricopeptide, putative, expressed	biological process	-1.27261	0.0032898	-1.5455	0.0005
116	LOC_Os04g31690	expressed protein	biological process	-1.10325	0.0071091	-1.0515	0.0181
117	LOC_Os04g31760	expressed protein	no found	-3.00285	0.0013342	-2.0786	0.03
118	LOC_Os04g31924	nodulin, putative, expressed	no found	-1.55878	0.0001624	-1.172	0.0203
119	LOC_Os04g34530	integral membrane protein DUF6 containing protein, expressed	no found	-1.76083	0.0022033	-1.5548	0.023
120	LOC_Os04g35170	expressed protein	no found	-2.17068	0	-1.7169	0
121	LOC_Os04g38026	transporter family protein, putative, expressed	cellular process	-2.57102	0.0005876	-2.6976	0.0014
122	LOC_Os04g42030	expressed protein	embryodevelopment	-1.09196	0.0119309	-1.1174	0.0386
123	LOC_Os04g43420	PTAC5, putative, expressed	metabolic process	-1.13449	0.0092665	-1.0487	0.023
124	LOC_Os04g44950	short-chain dehydrogenase/reductase, putative, expressed	metabolic process	-1.37856	0.0235114	-1.6106	0.0164
125	LOC_Os04g48416	OsSub45 - Putative Subtilisin homologue, expressed	metabolic process	-2.84839	0.0111684	-3.4989	0.0079
126	LOC_Os04g48710	expressed protein	no found	-1.39009	0.0003353	-1.2103	0.0083
127	LOC_Os04g50860	expressed protein	biological process	-1.80537	5e-07	-1.5538	0.0002
128	LOC_Os04g51280	DAG protein, chloroplast precursor, putative, expressed	nucleic acid metabolic process	-1.64601	0.0105488	-2.0992	0.002
129	LOC_Os04g52100	peptidase, M24 family protein, putative, expressed	metabolic process	-2.48866	0.0007762	-2.465	0.0045
130	LOC_Os04g53130	bromodomain containing protein, expressed	biological process	-1.89265	0.0002033	-1.4009	0.0187
131	LOC_Os04g53170	bromodomain containing protein, expressed	biological process	-1.53763	5.72e-05	-1.0117	0.0408
132	LOC_Os04g54430	immediate-early protein RSP40, putative, expressed	no found	-1.803	0.000365	-2.1521	0
133	LOC_Os04g55640	plant-specific domain TIGR01627 family protein, expressed	biosynthetic process	-1.7504	0.012602	-2.3813	0.0012
134	LOC_Os04g56939	expressed protein	no found	-1.59681	0.0076178	-2.0438	0.0006
135	LOC_Os04g59480	POT family protein, expressed	transport	-2.26435	0	-1.8778	0
136	LOC_Os04g59570	expressed protein	no found	-1.20727	0.0019491	-1.05	0.0164
137	LOC_Os05g01050	DNA-binding protein-related, putative, expressed	biological process	-1.10027	0.0074716	-1.3828	0.0016
138	LOC_Os05g02060	mitochondrial import inner membrane translocase subunit Tim17, putative, expressed	response to stress	-1.33881	0.0013977	-1.3521	0.0017
139	LOC_Os05g03040	AP2 domain containing protein, expressed	transcription factor	-1.29817	0.0004126	-1.0374	0.0108
140	LOC_Os05g03750	expressed protein	no found	-2.06386	0	-1.7618	0
141	LOC_Os05g06510	4Fe-4S binding domain containing protein, expressed	no found	-3.37291	1.1e-06	-2.2667	0.0103
142	LOC_Os05g07890	embryo-specific 3, putative, expressed	biological process	-1.44973	0.0004126	-1.6074	0.0001
143	LOC_Os05g08610	zinc finger family protein, putative, expressed	no found	-2.66526	0.0003754	-2.4614	0.0054
144	LOC_Os05g11320	metallothionein-like protein 3B, putative, expressed	cellular homeostasis	-1.14296	0.0026196	-1.5988	0
145	LOC_Os05g16640	DUF630/DUF632 domains containing protein, putative, expressed	biological process	-2.55259	0.0102181	-3.4913	0.001
146	LOC_Os05g24550	Papain family cysteine protease domain containing protein, expressed	protein metabolic process	-1.24979	0.000857	-1.3716	0.0008
147	LOC_Os05g25850	superoxide dismutase, mitochondrial precursor, putative, expressed	response to stress	-1.091	0.0451968	-1.557	0.0055
148	LOC_Os05g29735	expressed protein	no found	-1.6276	0.045441	-1.9833	0.0298
149	LOC_Os05g32140	NAD dependent epimerase/dehydratase family protein, putative, expressed	response to stress	-1.45138	0.0004909	-1.752	0
150	LOC_Os05g32820	peptide-N4-asparagine amidase A, putative, expressed	biological process	-1.11142	0.0087472	-1.213	0.0058
151	LOC_Os05g34470	expressed protein	biosynthetic process	-2.15897	3.9e-06	-2.3768	0
152	LOC_Os05g35650	peptide transporter PTR2, putative, expressed	transport	-1.48158	0.000372	-2.1732	0
153	LOC_Os05g37520	expressed protein	no found	-2.27408	2.36e-05	-1.9788	0.0019
154	LOC_Os05g39800	NFD4, putative, expressed	biological process	-2.20933	0	-2.3191	0
155	LOC_Os05g41610	glycosyl hydrolases family 17, putative, expressed	metabolic process	-1.76012	8e-07	-1.5737	0.0001
156	LOC_Os05g42250	cyclic nucleotide-gated ion channel 2, putative, expressed	transport	-1.06141	0.0146789	-1.1423	0.0172
157	LOC_Os05g43040	tetratricopeptide repeat domain containing protein, expressed	biological process	-1.54668	8.56e-05	-1.1344	0.0172
158	LOC_Os05g43760	TCP family transcription factor, putative, expressed	transcription factor	-1.0121	0.0302271	-1.1376	0.023
159	LOC_Os05g45920	S1 RNA binding domain containing protein, expressed	no found	-2.38323	0	-2.2213	0
160	LOC_Os05g46845	expressed protein	biological process	-1.12273	0.0241887	-1.2548	0.0104
161	LOC_Os05g47850	chloroplastic group IIA intron splicing facilitator CRS1, chloroplast precursor, putative, expressed	response to endogenous stimulus	-2.44247	7.8e-06	-1.7297	0.0161
162	LOC_Os05g48070	expressed protein	no found	-1.10221	0.0189719	-1.339	0.0083
163	LOC_Os05g51150	RNA polymerase sigma factor, putative, expressed	nucleic acid metabolic process	-3.70769	1e-07	-3.4424	0
164	LOC_Os06g01450	methyltransferase, putative, expressed	no found	-1.20941	0.007556	-1.0018	0.0493
165	LOC_Os06g01790	expressed protein	no found	-2.01418	0	-1.5788	0
166	LOC_Os06g02144	6-phosphogluconate dehydrogenase, decarboxylating, putative, expressed	response to stress	-1.01043	0.0129475	-1.4161	0.0007
167	LOC_Os06g06850	resistance protein LR10, putative, expressed	response to stress	-2.57353	1.4e-05	-2.1608	0.0034
168	LOC_Os06g08320	60S ribosomal protein L39, putative, expressed	translation	-1.44808	0.0199987	-1.9809	0.0013
169	LOC_Os06g12370	OsFtsH6 FtsH protease, homologue of AtFtsH6, expressed	nucleic acid metabolic process	-1.55801	0.003913	-1.5331	0.0179
170	LOC_Os06g12660	NHL repeat-containing protein, putative, expressed	no found	-1.58585	0.0395695	-1.7416	0.024
171	LOC_Os06g15360	RAD23 DNA repair protein, putative, expressed	response to stress	-1.20986	0.0015827	-1.2954	0.0039
172	LOC_Os06g15990	aldehyde dehydrogenase, putative, expressed	metabolic process	-2.61995	0	-2.4368	0
173	LOC_Os06g18150	expressed protein	no found	-2.83904	0.0005166	-5.1834	0.0063
174	LOC_Os06g21550	thioredoxin domain-containing protein 17, putative, expressed	cellular homeostasis	-1.0299	0.0144297	-1.2497	0.0018
175	LOC_Os06g22030	AT hook motif domain containing protein, expressed	transcription factor	-2.14477	7.48e-05	-1.935	0.001
176	LOC_Os06g24190	expressed protein	no found	-1.86359	0.0001591	-1.4722	0.0172
177	LOC_Os06g36400	HAD superfamily phosphatase, putative, expressed	metabolic process	-2.37265	0.0085173	-2.9584	0.0032
178	LOC_Os06g39906	homeobox domain containing protein, expressed	transcription factor	-2.90616	0	-2.5024	0
179	LOC_Os06g43875	retrotransposon protein, putative, unclassified, expressed	no found	-2.19702	5e-07	-2.2095	0
180	LOC_Os06g44180	NAD dependent epimerase/dehydratase family protein, putative, expressed	metabolic process	-1.11448	0.0458387	-1.2653	0.0431
181	LOC_Os06g44620	AMP-binding domain containing protein, expressed	response to stress	-1.64315	0.0009799	-1.3226	0.0331
182	LOC_Os06g48560	transferase family protein, putative, expressed	metabolic process	-2.57293	0	-2.07	0
183	LOC_Os06g49500	integral membrane protein, putative, expressed	no found	-2.01898	0	-1.5143	0.0002
184	LOC_Os07g06080	FAD dependent oxidoreductase domain containing protein, expressed	biological process	-1.62933	8.5e-05	-1.5661	0.0007
185	LOC_Os07g06860	gibberellin receptor GID1L2, putative, expressed	metabolic process	-4.08634	0.0035237	-3.1408	0.0495
186	LOC_Os07g07450	versicolorin reductase, putative, expressed	metabolic process	-2.36699	0.0078004	-3.0875	0.0005
187	LOC_Os07g08340	pyruvate kinase, putative, expressed	metabolic process	-2.12652	0	-1.9178	0
188	LOC_Os07g26940	ORM1, putative, expressed	protein metabolic process	-1.05957	0.0203733	-1.3357	0.0086
189	LOC_Os07g29240	expressed protein	biological process	-1.35694	0.0003678	-1.4566	0.0002
190	LOC_Os07g29620	OsSCP39 - Putative Serine Carboxypeptidase homologue, expressed	protein metabolic process	-1.11282	0.0046605	-1.1835	0.0077
191	LOC_Os07g34570	FAD dependent oxidoreductase domain containing protein, expressed	response to abiotic stimulus	-6.86764	0.0142093	-7.5698	0.0178
192	LOC_Os07g34650	expressed protein	no found	-1.54964	0.000227	-1.3298	0.0092
193	LOC_Os07g38230	expressed protein	biological process	-1.49156	4.07e-05	-1.3506	0.0005
194	LOC_Os07g38790	beta-hexosaminidase precursor, putative, expressed	metabolic process	-1.31637	0.0026875	-1.3904	0.0019
195	LOC_Os07g41320	COBRA-like protein precursor, putative, expressed	cellular process	-3.55751	0.0016061	-2.3521	0.0459
196	LOC_Os07g41710	expressed protein	biological process	-1.2931	0.012602	-1.5983	0.0039
197	LOC_Os07g44160	retrotransposon protein, putative, unclassified, expressed	no found	-1.02435	0.0099361	-1.1622	0.0055
198	LOC_Os07g46630	AMP deaminase, putative, expressed	nucleic acid metabolic process	-1.23391	0.0272582	-1.355	0.0176
199	LOC_Os07g48040	peroxidase precursor, putative, expressed	response to stress	-3.57443	0	-2.7294	0
200	LOC_Os07g48090	CAMK_KIN1/SNF1/Nim1_like.30 - CAMK includes calcium/calmodulin depedent protein kinases, expressed	signal transduction	-1.78621	5e-07	-1.8624	0
201	LOC_Os07g48460	stress responsive protein, putative, expressed	biological process	-1.05748	0.0278628	-1.3691	0.0017
202	LOC_Os07g48490	stress responsive protein, putative, expressed	biological process	-1.25457	0.0009083	-1.1245	0.0059
203	LOC_Os08g01940	non-lysosomal glucosylceramidase, putative, expressed	lipid metabolic process	-2.29124	0	-1.8412	0
204	LOC_Os08g03520	retrotransposon protein, putative, Ty1-copia subclass, expressed	no found	-1.01931	0.0184124	-1.6862	0.0001
205	LOC_Os08g04450	DAG protein, chloroplast precursor, putative, expressed	no found	-2.94479	2.2e-06	-2.7402	0.0002
206	LOC_Os08g05280	oxidoreductase family, NAD-binding Rossmann fold containing protein, expressed	metabolic process	-1.26238	0.0027308	-1.0289	0.0281
207	LOC_Os08g09210	phosphoribosylamine--glycine ligase, putative, expressed	biosynthetic process	-1.34532	0.0064264	-1.4803	0.0089
208	LOC_Os08g10570	bifunctional purine biosynthesis protein purH, putative, expressed	response to stress	-1.18197	0.0053179	-1.0757	0.0389
209	LOC_Os08g15030	aspartate carbamoyltransferase, putative, expressed	response to stress	-1.39941	0.0281034	-1.5084	0.0313
210	LOC_Os08g15650	expressed protein	no found	-1.99332	6.8e-06	-1.7285	0.0011
211	LOC_Os08g17784	purple acid phosphatase, putative, expressed	metabolic process	-3.88311	0.0007068	-5.1972	0
212	LOC_Os08g25624	phosphate/phosphate translocator, putative, expressed	transport	-2.67036	0	-2.0892	0
213	LOC_Os08g31700	UNE2, putative, expressed	transport	-1.82933	0.0028101	-1.619	0.042
214	LOC_Os08g32690	expressed protein	biological process	-1.11203	0.0262912	-1.1291	0.0478
215	LOC_Os08g32930	expressed protein	no found	-3.77055	0	-3.1823	0
216	LOC_Os08g34390	retrotransposon protein, putative, unclassified, expressed	no found	-1.93461	0.0004757	-2.2121	0.0002
217	LOC_Os08g37456	flavonol synthase/flavanone 3-hydroxylase, putative, expressed	biosynthetic process	-4.12574	0.0003754	-4.0281	0.0025
218	LOC_Os08g37700	RNA recognition motif containing protein, putative, expressed	biological process	-2.29792	0	-1.5282	0.0001
219	LOC_Os08g37960	RNA recognition motif containing protein, expressed	nucleic acid metabolic process	-1.16744	0.0181111	-1.2701	0.022
220	LOC_Os08g40850	mitochondrial carrier protein, putative, expressed	transport	-1.51255	0.035935	-1.6554	0.0436
221	LOC_Os08g41090	peroxidase precursor, putative, expressed	response to stress	-2.68478	0.0010132	-2.3045	0.026
222	LOC_Os08g41910	Sua5/YciO/YrdC/YwlC family protein, putative, expressed	biological process	-1.91763	8.76e-05	-1.8546	0.0007
223	LOC_Os08g42390	glycerophosphoryl diester phosphodiesterase family protein, putative, expressed	cellular process	-3.10977	0.0007146	-3.2599	0.0006
224	LOC_Os08g43190	dehydrogenase, putative, expressed	metabolic process	-1.87899	5.9e-06	-2.1729	0
225	LOC_Os09g02770	translation initiation factor IF-2, putative, expressed	no found	-2.26977	1.5e-06	-2.0851	0
226	LOC_Os09g11480	AP2 domain containing protein, expressed	signal transduction	-4.98885	0.0001916	-4.6355	0.0018
227	LOC_Os09g13470	plant protein of unknown function domain containing protein, expressed	biological process	-4.2748	0	-4.9332	0
228	LOC_Os09g15810	bifunctional protein folD, putative, expressed	metabolic process	-1.43671	0.0156238	-2.4105	0
229	LOC_Os09g16920	desaturase/cytochrome b5 protein, putative, expressed	metabolic process	-1.39811	0.0004616	-1.5695	0.0001
230	LOC_Os09g21230	AMP-binding enzyme, putative, expressed	metabolic process	-2.63438	0.00016	-1.9421	0.0394
231	LOC_Os09g27030	oryzain gamma chain precursor, putative, expressed	response to endogenous stimulus	-1.65926	2e-06	-1.3654	0.0007
232	LOC_Os09g28480	expressed protein	metabolic process	-1.72597	2.65e-05	-1.8236	0
233	LOC_Os09g29490	peroxidase precursor, putative, expressed	response to stress	-1.4363	0.0016503	-1.7992	0.0004
234	LOC_Os09g31170	expressed protein	biological process	-2.72865	0	-2.376	0
235	LOC_Os09g31454	MYB family transcription factor, putative, expressed	transcription factor	-1.13512	0.012602	-1.1009	0.0271
236	LOC_Os09g32030	expressed protein	biological process	-1.71609	2.7e-06	-1.7111	0
237	LOC_Os09g33480	DAG protein, chloroplast precursor, putative, expressed	no found	-1.26091	0.0010867	-1.0668	0.0211
238	LOC_Os09g33690	Os9bglu32 - beta-glucosidase homologue, similar to G. max hydroxyisourate hydrolase, expressed		-1.16705	0.0036666	-1.3872	0.0011
239	LOC_Os09g34920	glycosyl hydrolase family 29, putative, expressed	metabolic process	-1.31804	0.0401515	-1.8162	0.0033
240	LOC_Os09g35940	cytochrome P450, putative, expressed	reproduction	-1.33979	0.0007054	-1.0352	0.0204
241	LOC_Os09g36030	4-hydroxy-2-oxovalerate aldolase, putative, expressed	photosynthesis	-1.99794	0.0040195	-2.8631	0.0002
242	LOC_Os09g36070	cytochrome P450, putative, expressed	metabolic process	-4.41615	0	-3.6648	0
243	LOC_Os09g36080	cytochrome P450, putative, expressed	response to stress	-1.01668	0.0450497	-1.2079	0.0338
244	LOC_Os09g36580	thaumatin, putative, expressed	response to stress	-1.10356	0.0187489	-1.0878	0.0254
245	LOC_Os09g37620	flavin-containing monooxygenase family protein, putative, expressed	response to stress	-3.7405	1e-07	-3.3192	0
246	LOC_Os09g39740	ACT domain containing protein, expressed	metabolic process	-2.467	0	-1.7267	0.0006
247	LOC_Os10g02240	peptide transporter PTR2, putative, expressed	transport	-1.37781	0.0002252	-1.3486	0.0011
248	LOC_Os10g05088	GDSL-like lipase/acylhydrolase, putative, expressed	metabolic process	-1.96919	0.0009658	-2.0164	0.0024
249	LOC_Os10g08474	cytochrome P450, putative, expressed	metabolic process	-1.12549	0.0068853	-1.1341	0.0185
250	LOC_Os10g18490	cytokinin-O-glucosyltransferase 2, putative, expressed	no found	-3.00112	4.61e-05	-2.4205	0.0074
251	LOC_Os10g22070	glutathione S-transferase, putative, expressed	cellular process	-1.92171	0.0100242	-2.3844	0.0055
252	LOC_Os10g28600	PPR repeat domain containing protein, putative, expressed	biological process	-1.76647	2.1e-06	-1.9121	0
253	LOC_Os10g32800	expressed protein	TF	-2.07798	0.0188745	-2.8033	0.0024
254	LOC_Os10g33310	cyclin-dependent kinase inhibitor, putative, expressed	metabolic process	-1.02017	0.0313212	-1.0103	0.0234
255	LOC_Os10g36580	UP-9A, putative, expressed	no found	-1.34709	0.0006776	-2.1587	0
256	LOC_Os10g36690	dehydration response related protein, putative, expressed	biological process	-2.09037	1e-07	-1.9387	0
257	LOC_Os10g41534	ICE-like protease p20 domain containing protein, expressed	biological process	-1.38112	0.0063006	-1.3867	0.0183
258	LOC_Os10g41940	expressed protein	biological process	-1.14433	0.0314992	-1.3432	0.0121
259	LOC_Os11g05550	expressed protein	no found	-1.57306	0.0002629	-1.4637	0.0017
260	LOC_Os11g05930	response regulator receiver domain containing protein, expressed	signal transduction	-2.75876	0	-2.1477	0
261	LOC_Os11g07960	transferase family protein, putative, expressed	metabolic process	-2.32907	0.0010086	-2.4425	0.0063
262	LOC_Os11g10520	dehydrogenase, putative, expressed	response to stress	-1.7972	0.0003122	-1.2561	0.0344
263	LOC_Os11g10850	dirigent, putative, expressed	response to stress	-1.30895	0.0141504	-1.8508	0.0002
264	LOC_Os11g24570	PPR repeat domain containing protein, putative, expressed	reproduction	-1.54364	0.0007054	-1.8392	0.0001
265	LOC_Os11g29400	6-phosphogluconate dehydrogenase, decarboxylating, putative, expressed	metabolic process	-1.12274	0.0067723	-1.1149	0.0209
266	LOC_Os11g34460	OsFBO10 - F-box and other domain containing protein, expressed	signal transduction	-7.05193	0.0067083	-6.4332	0.0322
267	LOC_Os11g42030	expressed protein	biological process	-1.58435	0.0004808	-1.3717	0.007
268	LOC_Os11g48080	SOR/SNZ family protein, putative, expressed	response to stress	-1.42936	0.0228828	-2.0027	0.002
269	LOC_Os12g03420	VQ domain containing protein, putative, expressed	response to stress	-1.76546	4.51e-05	-2.4197	0
270	LOC_Os12g06250	expressed protein	no found	-3.32026	0	-2.9996	0
271	LOC_Os12g07650	OsGrx_S16 - glutaredoxin subgroup II, expressed	transport	-1.73183	0.0038433	-2.1278	0.0011
272	LOC_Os12g32240	eukaryotic translation initiation factor 5A, putative, expressed	translation	-1.53554	0.0004356	-1.8483	0.0001
273	LOC_Os12g32940	transporter family protein, putative, expressed	transport	-1.40557	0.0004808	-1.4187	0.0011
274	LOC_Os12g36770	lipase class 3 family protein, putative, expressed	lipid metabolic process	-1.31462	0.033298	-1.8145	0.0042
275	LOC_Os12g37710	PsbP, putative, expressed	photosynthesis	-1.1821	0.021014	-1.633	0.0019
276	LOC_Os12g38750	nucleotide pyrophosphatase/phosphodiesterase, putative, expressed	metabolic process	-2.27984	1.3e-06	-2.2875	0
277	LOC_Os12g39200	seed maturation protein PM23, putative, expressed	no found	-1.14687	0.0046691	-1.261	0.0048
278	LOC_Os12g40470	DC1 domain-containing protein, putative, expressed	biological process	-2.89209	1.9e-06	-1.7548	0.0098
279	LOC_Os12g44060	nodulin, putative, expressed	response to stress	-2.13614	0.0003754	-1.9143	0.0042
