# Supplementary material for: Comparison between the Transcriptomes of ‘KDML105’ Rice and a Salt-Tolerant Chromosome Segment Substitution Line
Source: Genes (Basel). 2019 Sep 24;10(10):742. doi: 10.3390/genes10100742 (PMC6827086; doi:10.3390/genes10100742)
Supplement: Supplementary file 1 [file genes-10-00742-s001.zip › Supplementary/Supplementary Table 4.xlsx]

## Sheet: Up-regulated
Entry	Gene locus	KDML105
		Log2fold change	P.adj
1	LOC_Os01g01870	1.22432	0.0280996
2	LOC_Os01g04590	1.45006	0.045441
3	LOC_Os01g05630	1.17067	0.0167401
4	LOC_Os01g05840	1.03398	0.0115621
5	LOC_Os01g05970	1.12599	0.0115621
6	LOC_Os01g07310	1.01319	0.0201754
7	LOC_Os01g07376	1.20558	0.0059661
8	LOC_Os01g07770	1.16867	0.0053658
9	LOC_Os01g08310	1.03	0.0345621
10	LOC_Os01g12130	2.10726	0.0023274
11	LOC_Os01g12650	1.29742	0.0375246
12	LOC_Os01g13390	1.19721	0.0089341
13	LOC_Os01g14410	1.16331	0.0247367
14	LOC_Os01g14510	1.12398	0.0193448
15	LOC_Os01g15770	1.01714	0.0359598
16	LOC_Os01g17390	1.07475	0.0057382
17	LOC_Os01g18100	1.1351	0.0095759
18	LOC_Os01g18220	2.04399	0.0009816
19	LOC_Os01g18840	1.58789	0.0158869
20	LOC_Os01g21250	1.03891	0.0124599
21	LOC_Os01g23990	1.21921	0.026419
22	LOC_Os01g25920	4.75403	0.0381393
23	LOC_Os01g27360	1.44352	0.0099056
24	LOC_Os01g33784	1.01256	0.0235114
25	LOC_Os01g36580	1.96744	0.0001269
26	LOC_Os01g37590	1.2073	0.0006776
27	LOC_Os01g40730	2.46626	0.012081
28	LOC_Os01g43230	1.61706	0.039981
29	LOC_Os01g45550	2.64545	0.012599
30	LOC_Os01g45700	1.8303	0.0213196
31	LOC_Os01g46080	1.15449	0.0302819
32	LOC_Os01g46260	2.02613	0.0004546
33	LOC_Os01g50170	1.56021	0.0216498
34	LOC_Os01g50370	2.37519	0.0071784
35	LOC_Os01g50460	1.49825	8.5e-05
36	LOC_Os01g50760	1.08362	0.0051341
37	LOC_Os01g51754	1.18338	0.0359598
38	LOC_Os01g54630	1.63835	0.0131032
39	LOC_Os01g58034	4.39968	0.0006754
40	LOC_Os01g58220	1.18111	0.0028344
41	LOC_Os01g60230	1.03458	0.011415
42	LOC_Os01g60830	1.39008	0.0013184
43	LOC_Os01g62244	1.103	0.0070085
44	LOC_Os01g63210	1.24215	0.0006663
45	LOC_Os01g65986	1.10297	0.0241153
46	LOC_Os01g66850	1.00094	0.0137136
47	LOC_Os01g67370	2.13883	0.0002697
48	LOC_Os01g67590	1.29382	0.0085173
49	LOC_Os01g68589	2.45522	0.0395046
50	LOC_Os01g70310	1.01146	0.0199987
51	LOC_Os01g72100	1.00103	0.0230992
52	LOC_Os02g02490	1.78159	0.003641
53	LOC_Os02g02524	1.11151	0.0262912
54	LOC_Os02g04650	1.11088	0.0083768
55	LOC_Os02g06430	1.36267	0.0143305
56	LOC_Os02g07830	1.1651	0.0112263
57	LOC_Os02g08490	1.15023	0.0162342
58	LOC_Os02g09980	1.76913	0.000775
59	LOC_Os02g10990	2.15223	0.03077
60	LOC_Os02g11640	1.00015	0.0242313
61	LOC_Os02g11670	1.99284	0.0370467
62	LOC_Os02g12790	1.36674	0.0001944
63	LOC_Os02g13270	1.04576	0.047904
64	LOC_Os02g19410	2.95284	0.0001377
65	LOC_Os02g21700	2.84349	0.0035237
66	LOC_Os02g21705	1.27625	0.0118976
67	LOC_Os02g27220	1.263	0.0042069
68	LOC_Os02g30210	1.02348	0.0138797
69	LOC_Os02g33680	1.29481	0.0065074
70	LOC_Os02g36210	1.21154	0.0084988
71	LOC_Os02g36550	2.16277	0.0430479
72	LOC_Os02g36590	1.32181	0.0017082
73	LOC_Os02g38120	1.26162	0.0463738
74	LOC_Os02g39730	1.33641	0.0125336
75	LOC_Os02g39790	1.17146	0.0016802
76	LOC_Os02g39950	1.53594	0.0006642
77	LOC_Os02g41860	1.16852	0.0011961
78	LOC_Os02g43550	1.19795	0.0084178
79	LOC_Os02g44920	2.23998	0.0138556
80	LOC_Os02g44940	1.51142	0.0003619
81	LOC_Os02g46340	1.64465	4.99e-05
82	LOC_Os02g47010	1.23446	0.009713
83	LOC_Os02g48350	1.37389	0.0353138
84	LOC_Os02g52150	2.39089	2.23e-05
85	LOC_Os02g52490	2.90348	0.0010757
86	LOC_Os02g54140	2.15473	0
87	LOC_Os02g56900	1.73646	0.0006878
88	LOC_Os03g03470	1.27148	0.0084034
89	LOC_Os03g03520	2.66018	0.0008419
90	LOC_Os03g03680	1.61296	0.0480305
91	LOC_Os03g04680	1.76051	1.6e-06
92	LOC_Os03g05840	2.03548	0.0346114
93	LOC_Os03g07960	1.30641	0.0418871
94	LOC_Os03g08100	1.10919	0.0275405
95	LOC_Os03g08900	1.2992	0.0004718
96	LOC_Os03g09220	1.02896	0.0072194
97	LOC_Os03g10030	1.38027	0.0128586
98	LOC_Os03g10500	1.1422	0.0211101
99	LOC_Os03g11900	1.6333	0.0006063
100	LOC_Os03g11950	2.48585	0.0185041
101	LOC_Os03g13450	1.34051	0.0278533
102	LOC_Os03g16700	1.69298	0.0034807
103	LOC_Os03g17100	2.1699	0.0027818
104	LOC_Os03g18170	1.86248	0.0351957
105	LOC_Os03g19240	1.45568	0.027538
106	LOC_Os03g22620	2.0409	0.0020763
107	LOC_Os03g22634	3.2104	0.0002697
108	LOC_Os03g25770	1.00763	0.0354386
109	LOC_Os03g25850	1.15655	0.001263
110	LOC_Os03g29170	1.21204	0.0342099
111	LOC_Os03g31290	1.12937	0.0095759
112	LOC_Os03g48000	1.20154	0.0012189
113	LOC_Os03g49730	1.53285	0.0296286
114	LOC_Os03g51200	1.65051	0.0026123
115	LOC_Os03g51980	3.72964	0.0004808
116	LOC_Os03g52010	1.24283	0.0006918
117	LOC_Os03g53340	3.14334	0.0027818
118	LOC_Os03g55460	1.83016	0.0070764
119	LOC_Os03g56260	1.35102	0.0037837
120	LOC_Os03g56370	1.15033	0.0428704
121	LOC_Os03g56940	3.24175	0.0091855
122	LOC_Os03g58470	2.40522	9e-07
123	LOC_Os03g58620	1.68878	3.15e-05
124	LOC_Os03g59320	1.02717	0.0075607
125	LOC_Os03g59570	2.44465	0.0002577
126	LOC_Os04g02900	1.25274	0.0021895
127	LOC_Os04g15690	1.2556	0.0117885
128	LOC_Os04g16822	2.79356	6.67e-05
129	LOC_Os04g18090	1.92604	0.004322
130	LOC_Os04g28420	2.29212	0
131	LOC_Os04g33060	1.09831	0.0034291
132	LOC_Os04g33190	1.15626	0.0016997
133	LOC_Os04g35840	1.22691	0.0099056
134	LOC_Os04g39130	2.34082	0.0011557
135	LOC_Os04g41350	1.28463	0.0067083
136	LOC_Os04g41460	1.15708	0.0040969
137	LOC_Os04g42490	1.32976	0.01688
138	LOC_Os04g44060	1.76329	0.0136506
139	LOC_Os04g45480	1.66363	0.0050935
140	LOC_Os04g45834	1.00491	0.0108614
141	LOC_Os04g48030	1.4166	0.0007361
142	LOC_Os04g48860	1.14036	0.0035237
143	LOC_Os04g48880	1.35052	0.0002105
144	LOC_Os04g49950	1.26313	0.0071091
145	LOC_Os04g50204	1.03615	0.0105488
146	LOC_Os04g53370	2.2241	1e-07
147	LOC_Os04g54230	3.04647	0.0460469
148	LOC_Os04g58390	1.5396	0.0432337
149	LOC_Os04g58710	1.47062	0.0044762
150	LOC_Os04g59540	1.24772	0.0213196
151	LOC_Os05g01530	1.09483	0.0071889
152	LOC_Os05g02310	2.58204	8.74e-05
153	LOC_Os05g06940	1.53837	0.0440088
154	LOC_Os05g11720	1.62179	0.0227127
155	LOC_Os05g13360	1.17444	0.0075077
156	LOC_Os05g20020	2.57994	0.0055929
157	LOC_Os05g27010	1.34699	0.0108254
158	LOC_Os05g30250	1.07291	0.0186339
159	LOC_Os05g35330	1.79925	0.0065629
160	LOC_Os05g37900	1.09157	0.0374655
161	LOC_Os05g38270	1.57241	0.0281404
162	LOC_Os05g38490	2.79099	0.0336605
163	LOC_Os05g38530	1.23869	0.004469
164	LOC_Os05g41190	1.15897	0.0023667
165	LOC_Os05g43460	1.00601	0.0160017
166	LOC_Os05g48580	2.00102	0.0046591
167	LOC_Os05g48810	1.45915	0.0022214
168	LOC_Os05g49860	1.84397	0.0021344
169	LOC_Os05g50500	1.16666	0.0051957
170	LOC_Os05g50550	1.21724	0.0193693
171	LOC_Os05g50800	3.29335	0.0002292
172	LOC_Os05g51620	1.23527	0.0012528
173	LOC_Os06g01760	2.51041	0.0034878
174	LOC_Os06g04020	1.43451	0.0005995
175	LOC_Os06g04030	1.52552	0.0028263
176	LOC_Os06g04820	1.52692	0.0237125
177	LOC_Os06g05430	1.87526	0.0420896
178	LOC_Os06g08670	1.0842	0.007317
179	LOC_Os06g12455	2.83505	7.2e-05
180	LOC_Os06g12460	1.91367	0.0319931
181	LOC_Os06g15810	1.31155	0.0084988
182	LOC_Os06g27860	1.71245	0.0188276
183	LOC_Os06g28630	1.45953	0.0429821
184	LOC_Os06g30970	1.00923	0.0139014
185	LOC_Os06g36070	1.19058	0.0024554
186	LOC_Os06g36670	1.96945	0.0308767
187	LOC_Os06g39240	3.23665	0.0066296
188	LOC_Os06g39260	1.12448	0.012907
189	LOC_Os06g45000	1.12519	0.0199133
190	LOC_Os06g46900	1.55038	0.0001591
191	LOC_Os06g47650	1.00397	0.0340147
192	LOC_Os06g48800	1.21604	0.0490069
193	LOC_Os06g48810	4.79779	1.39e-05
194	LOC_Os07g02540	1.47041	0.000515
195	LOC_Os07g03710	2.46338	0.0410719
196	LOC_Os07g03730	3.07507	0.0021118
197	LOC_Os07g04910	1.07039	0.0116551
198	LOC_Os07g05420	2.09555	0.0192862
199	LOC_Os07g08150	1.95006	0.0038242
200	LOC_Os07g08200	1.8506	0.0262366
201	LOC_Os07g26640	1.67472	0.0039535
202	LOC_Os07g26660	1.49301	0.0015494
203	LOC_Os07g26690	1.05996	0.0054679
204	LOC_Os07g29070	2.00884	0.0378144
205	LOC_Os07g37230	1.95675	0.0204398
206	LOC_Os07g42590	1.65145	0.000106
207	LOC_Os07g43470	1.0633	0.0066296
208	LOC_Os07g44060	1.63333	0.0002697
209	LOC_Os07g44290	1.51556	0.0137349
210	LOC_Os07g44740	1.25499	0.0013511
211	LOC_Os07g44830	3.46568	0.0011244
212	LOC_Os07g44900	1.32635	0.027054
213	LOC_Os07g46510	1.17467	0.0059823
214	LOC_Os07g46570	1.23773	0.0033442
215	LOC_Os07g48020	1.607	0.0059945
216	LOC_Os07g49114	2.23261	0.0025295
217	LOC_Os08g01140	1.49985	0.0395046
218	LOC_Os08g02500	2.56295	0.0199133
219	LOC_Os08g08120	1.4003	0.0031735
220	LOC_Os08g09690	1.02518	0.0247157
221	LOC_Os08g14950	1.33077	0.0339256
222	LOC_Os08g16810	1.05581	0.008502
223	LOC_Os08g16830	1.07869	0.0049648
224	LOC_Os08g16910	1.57333	0.0099056
225	LOC_Os08g16930	1.01252	0.0221925
226	LOC_Os08g17160	2.07852	0.0162636
227	LOC_Os08g20410	1.60425	0.0121665
228	LOC_Os08g29600	1.14102	0.036027
229	LOC_Os08g32120	1.43915	5.19e-05
230	LOC_Os08g34150	1.27212	0.0159359
231	LOC_Os08g34240	1.18297	0.001552
232	LOC_Os08g35860	1.20025	0.001263
233	LOC_Os08g37010	1.08444	0.009061
234	LOC_Os08g37040	1.514	0.0430113
235	LOC_Os08g37370	1.41352	8e-05
236	LOC_Os08g39140	1.87888	0.0004808
237	LOC_Os08g40910	2.75166	0.007853
238	LOC_Os08g44370	1.2414	0.0013977
239	LOC_Os08g45190	1.49659	0.0004107
240	LOC_Os09g10340	2.36765	0.036498
241	LOC_Os09g19952	3.35219	0.0302819
242	LOC_Os09g20900	1.0091	0.0171302
243	LOC_Os09g23820	1.32697	0.0451968
244	LOC_Os09g24980	1.07598	0.045441
245	LOC_Os09g25100	3.38845	0.0001624
246	LOC_Os09g25810	1.15211	0.0375246
247	LOC_Os09g26590	3.2254	0.0380174
248	LOC_Os09g28690	1.97651	8.6e-06
249	LOC_Os09g29130	1.49148	9.25e-05
250	LOC_Os09g34900	1.62614	0.0430243
251	LOC_Os09g37910	1.85556	0.0053683
252	LOC_Os09g37949	1.28782	0.0040771
253	LOC_Os09g38020	2.13096	0.0068853
254	LOC_Os09g38130	1.32098	0.0041531
255	LOC_Os09g39400	1.10054	0.0092665
256	LOC_Os10g01080	1.43677	0.004014
257	LOC_Os10g02480	1.07971	0.010017
258	LOC_Os10g21268	2.4925	0.0309793
259	LOC_Os10g21376	2.63943	0.0239528
260	LOC_Os10g26620	1.33276	0.0124417
261	LOC_Os10g26940	3.12986	0.0203733
262	LOC_Os10g29470	1.19837	0.0010418
263	LOC_Os10g37260	1.60387	0.0001616
264	LOC_Os10g38208	2.06744	0.0091721
265	LOC_Os10g38580	1.30938	0.0007866
266	LOC_Os10g38870	1.10195	0.0031763
267	LOC_Os10g40700	2.22014	0.0042069
268	LOC_Os10g40720	2.43666	0.0183749
269	LOC_Os10g41100	1.08294	0.0065281
270	LOC_Os10g42299	1.24297	0.0430438
271	LOC_Os11g03110	1.34546	0.0097386
272	LOC_Os11g04104	1.38799	0.0010564
273	LOC_Os11g04500	1.02615	0.0375246
274	LOC_Os11g05780	1.30356	0.0090859
275	LOC_Os11g11210	1.02327	0.0365675
276	LOC_Os11g11320	1.27945	0.0325296
277	LOC_Os11g13850	1.00122	0.0099361
278	LOC_Os11g17530	1.01945	0.0451968
279	LOC_Os11g21804	1.90997	3.9e-05
280	LOC_Os11g28340	1.14354	0.0111781
281	LOC_Os11g29810	1.83871	0.0064264
282	LOC_Os11g33100	1.13396	0.0151943
283	LOC_Os11g34870	1.47958	3.24e-05
284	LOC_Os11g42510	1.14171	0.0025318
285	LOC_Os11g43860	1.55865	0.0042069
286	LOC_Os11g47809	1.07135	0.0096683
287	LOC_Os11g47980	1.85658	1.37e-05
288	LOC_Os12g03260	1.74864	0.0006461
289	LOC_Os12g05260	1.47185	0.0015586
290	LOC_Os12g05655	1.02714	0.0323384
291	LOC_Os12g08760	1.06749	0.0118184
292	LOC_Os12g08810	1.05014	0.0171302
293	LOC_Os12g10720	1.12739	0.0407455
294	LOC_Os12g12580	1.16909	0.0066039
295	LOC_Os12g25490	1.21398	0.0083767
296	LOC_Os12g27440	2.52533	1e-07
297	LOC_Os12g31440	1.11491	0.006958
298	LOC_Os12g32580	1.23084	0.0057382
299	LOC_Os12g32986	1.01299	0.010678
300	LOC_Os12g38200	2.75281	0.033138
301	LOC_Os12g42230	1.5527	4.49e-05

## Sheet: Down-regulated
Entry	Gene locus	KDML105
		Log2fold change	P.adj
1	LOC_Os01g02040	-2.62671	0.0001926
2	LOC_Os01g02960	-1.27268	0.0065215
3	LOC_Os01g04450	-1.23541	0.0195855
4	LOC_Os01g05810	-1.131	0.0067083
5	LOC_Os01g06280	-1.23502	0.0050777
6	LOC_Os01g08700	-1.0471	0.0080085
7	LOC_Os01g09120	-1.12489	0.0124889
8	LOC_Os01g09540	-1.948	0.0003465
9	LOC_Os01g21990	-1.21165	0.033463
10	LOC_Os01g22900	-2.62126	0.0001241
11	LOC_Os01g36120	-2.74757	0.0212067
12	LOC_Os01g38530	-1.39174	0.0241921
13	LOC_Os01g42710	-1.24241	0.0313212
14	LOC_Os01g42810	-1.21917	0.0246124
15	LOC_Os01g43090	-2.10154	0
16	LOC_Os01g43844	-1.3939	0.000565
17	LOC_Os01g43851	-2.49812	0.0125472
18	LOC_Os01g44050	-1.00429	0.0325217
19	LOC_Os01g44394	-1.44519	0.0090762
20	LOC_Os01g45840	-4.42398	0.0003319
21	LOC_Os01g48640	-1.3413	0.0219236
22	LOC_Os01g51390	-1.33836	0.0008048
23	LOC_Os01g52550	-1.4511	0.0112464
24	LOC_Os01g53720	-1.53992	0.0045779
25	LOC_Os01g53750	-2.75188	0.0137943
26	LOC_Os01g54340	-1.20392	0.0135391
27	LOC_Os01g55450	-1.36323	0.0042069
28	LOC_Os01g55950	-1.11853	0.0131152
29	LOC_Os01g59520	-1.28696	0.021289
30	LOC_Os01g59980	-1.57669	3.24e-05
31	LOC_Os01g60280	-1.08911	0.0239086
32	LOC_Os01g62490	-2.48882	6.79e-05
33	LOC_Os01g62880	-1.15375	0.0176524
34	LOC_Os01g62910	-1.33117	0.0027695
35	LOC_Os01g64250	-2.78154	0.0203733
36	LOC_Os01g65220	-1.48617	0.0002697
37	LOC_Os01g65420	-5.35697	0.0313598
38	LOC_Os01g66500	-1.09835	0.010678
39	LOC_Os01g68160	-1.58401	0.0001005
40	LOC_Os01g69120	-1.43271	0.0159643
41	LOC_Os01g69840	-5.8648	0.0120226
42	LOC_Os01g70710	-1.40012	0.0001616
43	LOC_Os01g71250	-1.31681	0.045441
44	LOC_Os01g71990	-1.30427	0.0143345
45	LOC_Os02g02910	-2.16756	0.0006918
46	LOC_Os02g02950	-1.62281	0.0066296
47	LOC_Os02g03040	-1.03757	0.009859
48	LOC_Os02g07690	-2.25729	0.0163307
49	LOC_Os02g07960	-1.97889	6.24e-05
50	LOC_Os02g08364	-1.30167	0.0131152
51	LOC_Os02g09390	-3.55529	0.0124993
52	LOC_Os02g10090	-1.07687	0.031952
53	LOC_Os02g10450	-4.39576	0.0213196
54	LOC_Os02g12654	-1.39284	0.0297521
55	LOC_Os02g17760	-2.21334	0.0023752
56	LOC_Os02g18810	-1.12451	0.0190006
57	LOC_Os02g27130	-1.94335	0.0101854
58	LOC_Os02g31100	-1.56463	4.11e-05
59	LOC_Os02g33020	-1.31537	0.0004616
60	LOC_Os02g33610	-2.54314	0.0004718
61	LOC_Os02g36780	-2.24538	0.0025295
62	LOC_Os02g37090	-1.19966	0.0203256
63	LOC_Os02g38160	-1.24024	0.0048642
64	LOC_Os02g39155	-5.2019	0.0199133
65	LOC_Os02g40510	-1.11622	0.0193448
66	LOC_Os02g41500	-3.36472	0.0011874
67	LOC_Os02g42430	-3.25923	0.0139014
68	LOC_Os02g44230	-1.73007	0.0251742
69	LOC_Os02g45750	-1.09168	0.0175261
70	LOC_Os02g47640	-1.76405	0.0003999
71	LOC_Os02g48360	-1.08847	0.0430243
72	LOC_Os02g49360	-1.25383	0.0375383
73	LOC_Os02g49830	-2.73308	0.0170052
74	LOC_Os02g50570	-1.42783	0.0099361
75	LOC_Os02g53130	-3.14306	0.0014903
76	LOC_Os02g54640	-1.43693	0.0004257
77	LOC_Os02g55550	-1.94531	0.0249898
78	LOC_Os02g55630	-1.00883	0.0156242
79	LOC_Os02g57260	-1.20596	0.0080201
80	LOC_Os03g01750	-1.05665	0.0092797
81	LOC_Os03g01830	-1.31922	0.0008593
82	LOC_Os03g02410	-1.47796	0.0337749
83	LOC_Os03g03880	-1.21539	0.0025359
84	LOC_Os03g04130	-1.53567	0.0026662
85	LOC_Os03g04169	-1.03997	0.0163556
86	LOC_Os03g04390	-1.99228	0.0002685
87	LOC_Os03g05680	-1.54503	0.0333806
88	LOC_Os03g06190	-1.55523	0.0001189
89	LOC_Os03g09260	-1.59483	0.004469
90	LOC_Os03g12660	-1.57605	0.0038433
91	LOC_Os03g12790	-1.03638	0.0336023
92	LOC_Os03g16850	-1.74796	0.0252776
93	LOC_Os03g17634	-1.66562	0.0140085
94	LOC_Os03g19410	-1.311	0.0007068
95	LOC_Os03g19452	-1.25271	0.0292731
96	LOC_Os03g21210	-1.1021	0.0167311
97	LOC_Os03g21419	-1.75891	0.0289615
98	LOC_Os03g22700	-1.42004	0.0400814
99	LOC_Os03g24730	-1.25402	0.0097394
100	LOC_Os03g24950	-1.34523	0.0004616
101	LOC_Os03g25500	-1.46704	0.011445
102	LOC_Os03g38350	-2.48275	0.0099056
103	LOC_Os03g38355	-3.35391	0.0021895
104	LOC_Os03g38940	-2.35442	0.0128114
105	LOC_Os03g38950	-1.20917	0.0012567
106	LOC_Os03g42020	-2.95605	0.009859
107	LOC_Os03g44800	-1.39443	0.0095759
108	LOC_Os03g48920	-1.15964	0.0033214
109	LOC_Os03g50500	-1.29056	0.0395015
110	LOC_Os03g51984	-1.80625	0.002188
111	LOC_Os03g52239	-1.07804	0.0071625
112	LOC_Os03g54084	-1.36668	0.0003746
113	LOC_Os03g55180	-1.65743	0.0042874
114	LOC_Os03g56160	-1.45174	0.0031222
115	LOC_Os03g60240	-1.00676	0.0228828
116	LOC_Os03g60430	-1.79627	0.0420608
117	LOC_Os03g61730	-1.16228	0.0054425
118	LOC_Os03g62790	-1.05719	0.0131152
119	LOC_Os04g08740	-1.28002	0.0166616
120	LOC_Os04g21340	-1.20646	0.0353138
121	LOC_Os04g28040	-1.56881	0.0262308
122	LOC_Os04g31620	-1.10347	0.0117885
123	LOC_Os04g35650	-1.89504	0.0076834
124	LOC_Os04g36600	-2.29644	0.0371801
125	LOC_Os04g38380	-1.34249	0.0480305
126	LOC_Os04g40040	-1.41116	0.0422438
127	LOC_Os04g41310	-1.44725	0.0002697
128	LOC_Os04g49410	-1.32279	0.0459946
129	LOC_Os04g50120	-1.04804	0.0412042
130	LOC_Os04g51450	-2.27357	0.0018085
131	LOC_Os04g55050	-1.19888	0.0103518
132	LOC_Os04g57410	-1.17886	0.0140858
133	LOC_Os04g57500	-1.24422	0.009474
134	LOC_Os05g02130	-1.13469	0.0120707
135	LOC_Os05g05480	-1.38355	0.0098965
136	LOC_Os05g05950	-1.26283	0.0010648
137	LOC_Os05g07050	-1.4067	0.0001688
138	LOC_Os05g13940	-1.09446	0.0142093
139	LOC_Os05g14040	-1.67697	0.0139983
140	LOC_Os05g18280	-1.93465	0.0105488
141	LOC_Os05g23320	-1.83838	0.0135518
142	LOC_Os05g25450	-1.21089	0.0026844
143	LOC_Os05g27730	-1.69974	0.0135518
144	LOC_Os05g28460	-2.21354	1.42e-05
145	LOC_Os05g31040	-1.27402	0.0324797
146	LOC_Os05g34550	-1.10129	0.0198132
147	LOC_Os05g37410	-1.76796	0.002315
148	LOC_Os05g39760	-1.46279	0.0147913
149	LOC_Os05g40700	-2.35265	0.034306
150	LOC_Os05g42110	-2.09917	0.0461854
151	LOC_Os05g47510	-2.10762	0.0228606
152	LOC_Os05g48650	-1.75075	0.0019075
153	LOC_Os06g02130	-1.2295	0.0026804
154	LOC_Os06g02480	-1.12695	0.040454
155	LOC_Os06g04510	-1.30716	0.0006293
156	LOC_Os06g07200	-1.96645	0.0420149
157	LOC_Os06g08460	-3.21362	0.0171302
158	LOC_Os06g09880	-3.63265	3.3e-06
159	LOC_Os06g20410	-1.90998	0.0001377
160	LOC_Os06g21330	-1.01724	0.0228828
161	LOC_Os06g28194	-1.42045	8.4e-05
162	LOC_Os06g30310	-1.08922	0.0068853
163	LOC_Os06g30420	-2.06951	0.0329402
164	LOC_Os06g30820	-1.48642	0.0210883
165	LOC_Os06g32590	-1.42573	0.0050487
166	LOC_Os06g36710	-1.10293	0.0354863
167	LOC_Os06g37490	-2.21218	0.0403932
168	LOC_Os06g41990	-1.20238	0.0020757
169	LOC_Os06g44160	-1.13921	0.0462953
170	LOC_Os06g44230	-1.42873	0.0100554
171	LOC_Os06g46920	-3.59761	0.0010867
172	LOC_Os06g47800	-1.94734	0.0064729
173	LOC_Os06g47920	-1.99344	0.0071625
174	LOC_Os06g47930	-1.71177	4.93e-05
175	LOC_Os07g02100	-2.10882	0.0462953
176	LOC_Os07g02120	-1.54174	0.0072095
177	LOC_Os07g04430	-1.74622	0.0012567
178	LOC_Os07g12610	-1.80806	0.0401868
179	LOC_Os07g13170	-1.26996	0.003641
180	LOC_Os07g17250	-1.41908	0.0076178
181	LOC_Os07g31430	-4.83279	0.0213196
182	LOC_Os07g34750	-1.92934	0.009859
183	LOC_Os07g38390	-1.46381	0.0210179
184	LOC_Os07g39740	-2.42897	0.0021118
185	LOC_Os07g42750	-2.67865	0.0001853
186	LOC_Os07g47820	-1.04709	0.0166752
187	LOC_Os07g48330	-1.90601	0.009474
188	LOC_Os08g04440	-1.01698	0.0204946
189	LOC_Os08g08205	-1.27555	0.0131213
190	LOC_Os08g09190	-2.11293	8e-07
191	LOC_Os08g09200	-1.33427	0.0004546
192	LOC_Os08g10630	-1.62144	0.0058171
193	LOC_Os08g13795	-2.44583	0.0196876
194	LOC_Os08g25390	-1.40164	0.0446383
195	LOC_Os08g36140	-1.21335	0.0031333
196	LOC_Os08g38890	-2.10237	0.0279683
197	LOC_Os08g40570	-1.08784	0.0139014
198	LOC_Os08g41650	-1.51534	0.027538
199	LOC_Os08g42560	-1.29018	0.0023274
200	LOC_Os08g42590	-1.19605	0.0018411
201	LOC_Os08g43230	-1.31492	0.0007054
202	LOC_Os08g44850	-1.42585	0.0336605
203	LOC_Os09g04160	-4.13988	0.0065215
204	LOC_Os09g12310	-2.24128	0.0436264
205	LOC_Os09g23350	-1.43984	0.0002061
206	LOC_Os09g27610	-1.13284	0.0173119
207	LOC_Os09g28470	-4.79766	0.0446383
208	LOC_Os09g34150	-2.35494	0.0181111
209	LOC_Os09g36060	-4.65069	0.0252776
210	LOC_Os09g37240	-2.85277	0.0001104
211	LOC_Os09g38772	-1.16708	0.0369493
212	LOC_Os10g02210	-1.55631	0.0401515
213	LOC_Os10g18480	-2.34022	0.0051362
214	LOC_Os10g18510	-2.97652	0.0430604
215	LOC_Os10g20060	-2.12708	0.0356279
216	LOC_Os10g26070	-2.10222	0.0313212
217	LOC_Os10g26850	-1.67744	0.0001821
218	LOC_Os10g30100	-1.21879	0.0090307
219	LOC_Os10g31856	-1.18671	0.0336605
220	LOC_Os10g32520	-1.64517	0.0386455
221	LOC_Os10g32990	-2.38206	0.0209637
222	LOC_Os10g35450	-1.28881	0.0440088
223	LOC_Os10g35800	-3.87599	0.0016802
224	LOC_Os10g39390	-1.64266	0.0009498
225	LOC_Os11g01720	-1.50414	0.0227127
226	LOC_Os11g05380	-3.40548	0.0209637
227	LOC_Os11g08300	-1.59598	0.0270905
228	LOC_Os11g09474	-1.99877	0.0024554
229	LOC_Os11g16470	-1.61004	0.0107374
230	LOC_Os11g16480	-1.19484	0.0203733
231	LOC_Os11g29720	-1.19077	0.0108572
232	LOC_Os11g32880	-1.8117	0.0002352
233	LOC_Os11g34110	-1.01088	0.0364473
234	LOC_Os11g36200	-1.79366	0.0197599
235	LOC_Os11g39380	-1.39076	0.0375304
236	LOC_Os11g40090	-1.13893	0.0127641
237	LOC_Os11g40590	-2.31663	0.007962
238	LOC_Os11g47930	-1.62839	0.0035408
239	LOC_Os11g48100	-2.56494	0.0203733
240	LOC_Os12g05600	-1.81156	0.0388336
241	LOC_Os12g09720	-1.25527	0.0068853
242	LOC_Os12g10184	-1.87907	8.74e-05
243	LOC_Os12g10190	-1.32057	0.0060273
244	LOC_Os12g12850	-1.25223	0.0010896
245	LOC_Os12g13790	-3.94927	0.0008289
246	LOC_Os12g32230	-1.2382	0.0092665
247	LOC_Os12g38870	-1.17551	0.0042874
248	LOC_Os12g39710	-2.33399	1e-07
249	LOC_Os12g40390	-2.06633	0.0122733
250	LOC_Os12g40920	-2.31006	0.0050935
251	LOC_Os12g42860	-1.06212	0.0124889
252	LOC_Os12g43590	-1.26767	0.0237125
253	LOC_Os12g44020	-1.19559	0.016176
