# Supplementary material for: Comparison between the Transcriptomes of ‘KDML105’ Rice and a Salt-Tolerant Chromosome Segment Substitution Line
Source: Genes (Basel). 2019 Sep 24;10(10):742. doi: 10.3390/genes10100742 (PMC6827086; doi:10.3390/genes10100742)
Supplement: Supplementary file 1 [file genes-10-00742-s001.zip › Supplementary/Supplementary Table 5.xlsx]

## Sheet: Up-regulated
Entry	Gene locus	CSSL18
		Log2fold change	P.adj
1	LOC_Os01g07720	1.1772	0.0468
2	LOC_Os01g08470	2.0527	0.0014
3	LOC_Os01g09310	1.8889	0.0001
4	LOC_Os01g11250	1.4328	0.0121
5	LOC_Os01g11946	1.0668	0.0261
6	LOC_Os01g12890	1.1992	0.0319
7	LOC_Os01g16680	1.3394	0.0394
8	LOC_Os01g20900	1.1528	0.0431
9	LOC_Os01g22390	1.7811	0.0005
10	LOC_Os01g29230	1.308	0.0044
11	LOC_Os01g36630	2.1891	0.0038
12	LOC_Os01g43480	1.3814	0.001
13	LOC_Os01g43870	1.2602	0.0055
14	LOC_Os01g44990	1.2521	0.0292
15	LOC_Os01g47530	1.0225	0.0437
16	LOC_Os01g49670	1.0459	0.0407
17	LOC_Os01g51290	1.7059	0.0416
18	LOC_Os01g52640	1.2533	0.0172
19	LOC_Os01g55880	1.2809	0.0148
20	LOC_Os01g57720	1.3012	0.0034
21	LOC_Os01g58444	1.1996	0.0179
22	LOC_Os01g60040	1.0955	0.0171
23	LOC_Os01g61080	1.6562	0.0319
24	LOC_Os01g62460	1.1125	0.0135
25	LOC_Os01g63444	2.8977	0.0057
26	LOC_Os01g63900	1.8099	0.011
27	LOC_Os01g65320	1.0388	0.0495
28	LOC_Os01g66890	1.3165	0.015
29	LOC_Os01g67290	1.0193	0.0493
30	LOC_Os01g68680	1.4773	0.0011
31	LOC_Os01g71620	2.3157	0.0019
32	LOC_Os01g73300	1.1664	0.0337
33	LOC_Os01g73430	2.2496	0.0017
34	LOC_Os01g73530	1.1253	0.0155
35	LOC_Os02g02980	1.1356	0.0151
36	LOC_Os02g03700	1.3728	0.0045
37	LOC_Os02g04230	1.4103	0.0396
38	LOC_Os02g04710	1.0908	0.0192
39	LOC_Os02g05490	1.1695	0.0181
40	LOC_Os02g06300	1.1312	0.0224
41	LOC_Os02g06588	1.463	0.0052
42	LOC_Os02g06725	2.5292	0.0128
43	LOC_Os02g07340	1.7226	0.0012
44	LOC_Os02g11000	1.3247	0.0047
45	LOC_Os02g13350	1.031	0.0496
46	LOC_Os02g14730	1.3576	0.0075
47	LOC_Os02g14840	1.693	0.0018
48	LOC_Os02g17970	1.556	0.0001
49	LOC_Os02g18000	1.7279	0.0266
50	LOC_Os02g19890	1.2186	0.0304
51	LOC_Os02g21340	1.1756	0.0253
52	LOC_Os02g26294	1.0662	0.0492
53	LOC_Os02g26860	1.1631	0.019
54	LOC_Os02g27110	1.0422	0.0327
55	LOC_Os02g27130	3.6075	0
56	LOC_Os02g28465	1.6906	0.0091
57	LOC_Os02g32160	1.0076	0.0492
58	LOC_Os02g32610	1.3981	0.0037
59	LOC_Os02g35160	1.2548	0.009
60	LOC_Os02g36390	1.2986	0.0138
61	LOC_Os02g38392	1.44	0.0429
62	LOC_Os02g42530	1.2044	0.0453
63	LOC_Os02g44370	1.0638	0.0237
64	LOC_Os02g44610	1.2668	0.041
65	LOC_Os02g45070	1.0818	0.0198
66	LOC_Os02g45690	1.1731	0.0176
67	LOC_Os02g47670	1.2103	0.0087
68	LOC_Os02g51970	4.7728	0.0172
69	LOC_Os02g53140	1.1632	0.0106
70	LOC_Os02g53210	1.2539	0.0092
71	LOC_Os02g53270	1.4313	0.0112
72	LOC_Os02g53700	1.0259	0.0355
73	LOC_Os02g53740	1.5414	0.001
74	LOC_Os02g53790	1.2536	0.0408
75	LOC_Os02g54500	1.128	0.0451
76	LOC_Os02g54900	1.6728	0.0005
77	LOC_Os02g55110	1.2369	0.0392
78	LOC_Os02g56565	1.2784	0.011
79	LOC_Os02g56880	1.3657	0.028
80	LOC_Os02g57190	1.1132	0.0363
81	LOC_Os03g03900	1.1887	0.01
82	LOC_Os03g05330	1.4379	0.0105
83	LOC_Os03g08430	1.0504	0.0326
84	LOC_Os03g09110	1.0244	0.0429
85	LOC_Os03g11470	1.0016	0.0434
86	LOC_Os03g12300	1.2269	0.0092
87	LOC_Os03g12840	1.0884	0.0314
88	LOC_Os03g14690	1.1099	0.0307
89	LOC_Os03g16790	1.4288	0.0106
90	LOC_Os03g18080	1.137	0.0362
91	LOC_Os03g18264	1.0463	0.0272
92	LOC_Os03g18310	1.2741	0.0317
93	LOC_Os03g19690	1.0548	0.0407
94	LOC_Os03g19970	1.2144	0.0378
95	LOC_Os03g20180	1.1491	0.0415
96	LOC_Os03g20840	2.2189	0.0495
97	LOC_Os03g21020	1.2566	0.0322
98	LOC_Os03g21680	1.2911	0.0029
99	LOC_Os03g22420	1.1744	0.0089
100	LOC_Os03g28140	1.482	0.0042
101	LOC_Os03g28300	1.1679	0.0076
102	LOC_Os03g33590	1.1706	0.0204
103	LOC_Os03g42464	1.9688	0.0098
104	LOC_Os03g46884	1.5848	0.0011
105	LOC_Os03g48140	1.3921	0.0015
106	LOC_Os03g48940	1.0414	0.0396
107	LOC_Os03g49960	1.06	0.0451
108	LOC_Os03g50230	1.8013	0.0441
109	LOC_Os03g51760	2.3954	0.0163
110	LOC_Os03g53660	1.5829	0.0035
111	LOC_Os03g57110	1.2119	0.012
112	LOC_Os03g57300	1.3776	0.0011
113	LOC_Os03g58080	1.0546	0.0326
114	LOC_Os03g59570	1.9873	0.0131
115	LOC_Os04g08034	1.1498	0.0403
116	LOC_Os04g10380	1.2479	0.0108
117	LOC_Os04g10680	1.1206	0.0211
118	LOC_Os04g13470	1.0844	0.0375
119	LOC_Os04g18010	1.2398	0.0062
120	LOC_Os04g21110	1.3366	0.0213
121	LOC_Os04g23210	1.1512	0.025
122	LOC_Os04g23890	1.0662	0.0258
123	LOC_Os04g28460	1.6129	0.0006
124	LOC_Os04g28480	1.3822	0.0025
125	LOC_Os04g35030	1.0186	0.0441
126	LOC_Os04g41200	1.0744	0.0496
127	LOC_Os04g42700	1.4701	0.011
128	LOC_Os04g43030	1.0426	0.0368
129	LOC_Os04g47906	2.2996	0.0013
130	LOC_Os04g47912	2.2025	0.0019
131	LOC_Os04g51820	1.2715	0.0055
132	LOC_Os04g54790	1.4548	0.0308
133	LOC_Os04g57210	1.0376	0.0486
134	LOC_Os04g59540	1.7224	0.0044
135	LOC_Os05g01020	1.0524	0.0234
136	LOC_Os05g01170	1.4358	0.0361
137	LOC_Os05g01240	1.0026	0.0496
138	LOC_Os05g01520	1.2711	0.007
139	LOC_Os05g05160	1.3155	0.0018
140	LOC_Os05g05600	1.1016	0.0159
141	LOC_Os05g08810	1.4652	0.0006
142	LOC_Os05g08850	5.0815	0.0216
143	LOC_Os05g08854	1.6499	0.0119
144	LOC_Os05g11850	1.1943	0.0133
145	LOC_Os05g12140	1.3034	0.0159
146	LOC_Os05g14730	1.1369	0.0365
147	LOC_Os05g26990	1.0834	0.0308
148	LOC_Os05g28180	1.0433	0.05
149	LOC_Os05g32320	1.1202	0.0391
150	LOC_Os05g38710	1.2219	0.0084
151	LOC_Os05g38830	1.1277	0.0355
152	LOC_Os05g41550	1.9781	0
153	LOC_Os05g47780	1.1665	0.0186
154	LOC_Os05g49590	1.1341	0.012
155	LOC_Os06g06080	1.8717	0.0242
156	LOC_Os06g08560	1.4833	0.0428
157	LOC_Os06g09230	1.3992	0.0138
158	LOC_Os06g11380	1.2795	0.0055
159	LOC_Os06g11500	1.5037	0.0019
160	LOC_Os06g14740	1.1051	0.0204
161	LOC_Os06g16280	1.529	0.0261
162	LOC_Os06g17970	1.3564	0.0015
163	LOC_Os06g19400	1.1388	0.041
164	LOC_Os06g19730	1.1777	0.0098
165	LOC_Os06g21570	1.2897	0.0454
166	LOC_Os06g32580	2.2957	0.0108
167	LOC_Os06g36080	1.4034	0.044
168	LOC_Os06g45050	1.4466	0.0074
169	LOC_Os06g46310	1.7742	0.0006
170	LOC_Os06g46366	1.1065	0.0353
171	LOC_Os06g46372	1.2847	0.027
172	LOC_Os06g47580	1.7515	0.0011
173	LOC_Os06g48620	1.4764	0.0007
174	LOC_Os07g02950	1.7355	0.0126
175	LOC_Os07g05390	1.2224	0.0291
176	LOC_Os07g06610	1.2274	0.0429
177	LOC_Os07g06950	1.0188	0.0318
178	LOC_Os07g09310	1.2733	0.0284
179	LOC_Os07g19530	1.1726	0.0265
180	LOC_Os07g23810	1.511	0.0013
181	LOC_Os07g28090	1.0334	0.0421
182	LOC_Os07g29224	1.227	0.0138
183	LOC_Os07g30240	1.3804	0.0334
184	LOC_Os07g38270	1.0333	0.0336
185	LOC_Os07g41310	1.825	0.0027
186	LOC_Os07g47360	1.3649	0.0016
187	LOC_Os07g49260	1.7267	0.0006
188	LOC_Os07g49300	1.045	0.0307
189	LOC_Os08g02350	1.1753	0.0121
190	LOC_Os08g05320	2.1289	0
191	LOC_Os08g08140	1.4027	0.0296
192	LOC_Os08g10030	1.0647	0.0441
193	LOC_Os08g11470	1.7269	0.0001
194	LOC_Os08g19114	1.1477	0.0136
195	LOC_Os08g19140	1.0373	0.0404
196	LOC_Os08g22864	1.0515	0.0304
197	LOC_Os08g29150	1.4685	0.0042
198	LOC_Os08g31410	1.2169	0.0079
199	LOC_Os08g32630	1.196	0.0112
200	LOC_Os08g37104	1.7834	0.044
201	LOC_Os08g42480	1.919	0.0016
202	LOC_Os08g43170	1.3307	0.0061
203	LOC_Os08g43680	1.527	0.0266
204	LOC_Os09g02750	4.5533	0.0068
205	LOC_Os09g04504	1.8511	0
206	LOC_Os09g24680	3.0978	0.0469
207	LOC_Os10g16640	1.0474	0.0413
208	LOC_Os10g26630	1.5266	0.0153
209	LOC_Os10g28020	1.1403	0.011
210	LOC_Os10g34400	1.2392	0.0055
211	LOC_Os10g34710	1.1163	0.0243
212	LOC_Os10g34790	1.4649	0.0261
213	LOC_Os10g35200	1.4044	0.003
214	LOC_Os10g35380	1.0329	0.0438
215	LOC_Os10g36780	1.1271	0.0431
216	LOC_Os10g40250	1.0815	0.0451
217	LOC_Os10g40780	1.0341	0.0266
218	LOC_Os10g41190	1.4852	0.0197
219	LOC_Os11g01190	1.3357	0.0071
220	LOC_Os11g01200	1.409	0.0415
221	LOC_Os11g01220	1.4436	0.0086
222	LOC_Os11g01490	1.1143	0.0148
223	LOC_Os11g03970	1.6152	0.0015
224	LOC_Os11g06040	1.0952	0.0299
225	LOC_Os11g06810	1.387	0.0113
226	LOC_Os11g07910	1.0037	0.0431
227	LOC_Os11g08330	1.8144	0.0234
228	LOC_Os11g08670	1.1988	0.0071
229	LOC_Os11g08980	1.3825	0.0173
230	LOC_Os11g11790	1.229	0.0151
231	LOC_Os11g12050	1.197	0.0128
232	LOC_Os11g13410	1.3251	0.041
233	LOC_Os11g16540	1.067	0.0398
234	LOC_Os11g25980	1.3351	0.0076
235	LOC_Os11g29510	1.5454	0.0097
236	LOC_Os11g29790	3.0027	0.0097
237	LOC_Os11g34970	1.7376	0.0454
238	LOC_Os11g38000	1.1925	0.0185
239	LOC_Os11g40160	1.5719	0.0259
240	LOC_Os11g43960	1.1869	0.0399
241	LOC_Os11g45710	1.2245	0.0053
242	LOC_Os12g01190	1.0515	0.0474
243	LOC_Os12g03810	1.7042	0.0233
244	LOC_Os12g04204	2.0794	0.0385
245	LOC_Os12g04990	1.0284	0.0339
246	LOC_Os12g07150	1.3516	0.0098
247	LOC_Os12g07190	1.1013	0.0183
248	LOC_Os12g09120	1.0792	0.0432
249	LOC_Os12g10400	1.8691	0.0292
250	LOC_Os12g13174	1.4275	0.0275
251	LOC_Os12g13440	1.4296	0.0016
252	LOC_Os12g15590	1.2446	0.0275
253	LOC_Os12g19549	1.3304	0.0066
254	LOC_Os12g29710	2.2176	0.0209
255	LOC_Os12g30070	3.1638	0.0419
256	LOC_Os12g31470	1.7964	0.0131
257	LOC_Os12g32670	1.5476	0.009
258	LOC_Os12g32820	1.5842	0.0098
259	LOC_Os12g37920	1.1617	0.0423
260	LOC_Os12g42300	1.3271	0.003

## Sheet: Down-regulated
Entry	Gene locus	CSSL18
		Log2fold change	P.adj
1	LOC_Os01g04350	-1.5647	0.0425
2	LOC_Os01g04630	-1.1953	0.007
3	LOC_Os01g09540	-1.9705	0.0018
4	LOC_Os01g12200	-1.1166	0.0075
5	LOC_Os01g27210	-1.5005	0.0187
6	LOC_Os01g27230	-1.6303	0.0079
7	LOC_Os01g39860	-1.6304	0.005
8	LOC_Os01g42740	-4.705	0.0378
9	LOC_Os01g43090	-1.9499	0
10	LOC_Os01g47200	-1.9381	0.0247
11	LOC_Os01g48850	-1.3079	0.0378
12	LOC_Os01g50310	-1.3991	0.0034
13	LOC_Os01g52460	-1.0243	0.0395
14	LOC_Os01g54540	-1.3904	0.0119
15	LOC_Os01g59740	-1.2026	0.0055
16	LOC_Os01g60190	-1.0699	0.023
17	LOC_Os01g65920	-1.6674	0.0163
18	LOC_Os01g68800	-1.9561	0.0269
19	LOC_Os01g70170	-1.2238	0.0076
20	LOC_Os01g73250	-1.3092	0.001
21	LOC_Os02g02920	-1.1576	0.0365
22	LOC_Os02g06560	-1.079	0.0307
23	LOC_Os02g07800	-2.5303	0.0073
24	LOC_Os02g08170	-2.1475	0.0147
25	LOC_Os02g10600	-1.2555	0.0017
26	LOC_Os02g10880	-3.8736	0.0288
27	LOC_Os02g11110	-1.1283	0.0121
28	LOC_Os02g13710	-1.9357	0.0164
29	LOC_Os02g15540	-1.4719	0.0063
30	LOC_Os02g21090	-2.0309	0.0437
31	LOC_Os02g31100	-1.5948	0.0001
32	LOC_Os02g32814	-1.1965	0.0055
33	LOC_Os02g33030	-1.0493	0.0423
34	LOC_Os02g33149	-1.4535	0.0016
35	LOC_Os02g36510	-2.9862	0.0087
36	LOC_Os02g37700	-1.3758	0.0173
37	LOC_Os02g38170	-1.2822	0.0241
38	LOC_Os02g40514	-1.1975	0.0176
39	LOC_Os02g43870	-1.4699	0.0203
40	LOC_Os02g44230	-2.0048	0.023
41	LOC_Os02g45880	-1.2955	0.0413
42	LOC_Os02g49870	-1.041	0.0311
43	LOC_Os02g52990	-1.6822	0.0473
44	LOC_Os02g53180	-1.1037	0.0185
45	LOC_Os02g53830	-1.5558	0.0151
46	LOC_Os02g57010	-1.1472	0.0066
47	LOC_Os03g05710	-1.737	0.0291
48	LOC_Os03g06200	-1.0844	0.0313
49	LOC_Os03g10820	-1.4473	0.0334
50	LOC_Os03g11780	-1.606	0.0157
51	LOC_Os03g15530	-1.0732	0.0252
52	LOC_Os03g15870	-1.4129	0.0055
53	LOC_Os03g15940	-1.1651	0.0359
54	LOC_Os03g17140	-1.658	0.0439
55	LOC_Os03g19040	-1.8037	0.0305
56	LOC_Os03g38120	-1.0864	0.0437
57	LOC_Os03g50160	-1.3823	0.0333
58	LOC_Os03g51380	-1.1155	0.0491
59	LOC_Os03g51600	-1.0469	0.0387
60	LOC_Os03g53270	-1.0205	0.0149
61	LOC_Os03g59430	-1.3803	0.0278
62	LOC_Os03g60120	-1.2008	0.0063
63	LOC_Os03g63910	-1.2718	0.0185
64	LOC_Os04g05010	-1.1509	0.0175
65	LOC_Os04g10350	-1.8585	0.0176
66	LOC_Os04g32320	-2.6489	0.0302
67	LOC_Os04g42200	-1.8592	0.0408
68	LOC_Os04g43710	-1.6362	0.0184
69	LOC_Os04g47420	-1.5732	0.023
70	LOC_Os04g55720	-1.2294	0.0239
71	LOC_Os04g55930	-1.55	0.001
72	LOC_Os04g58020	-1.1802	0.0055
73	LOC_Os05g02530	-1.0142	0.0411
74	LOC_Os05g03540	-1.0688	0.0496
75	LOC_Os05g03830	-1.0609	0.0261
76	LOC_Os05g07060	-1.6668	0.0278
77	LOC_Os05g07950	-2.9312	0.0306
78	LOC_Os05g25260	-1.6861	0.0295
79	LOC_Os05g29676	-2.9797	0.0182
80	LOC_Os05g41440	-1.1508	0.0121
81	LOC_Os05g42070	-2.0419	0.0477
82	LOC_Os05g50710	-1.0328	0.0184
83	LOC_Os05g51180	-1.3088	0.0451
84	LOC_Os06g01500	-1.1828	0.0337
85	LOC_Os06g06980	-1.1924	0.0244
86	LOC_Os06g09220	-2.6312	0.0211
87	LOC_Os06g09610	-1.0773	0.007
88	LOC_Os06g10750	-2.4044	0.0185
89	LOC_Os06g15380	-1.291	0.0148
90	LOC_Os06g17870	-1.2636	0.0068
91	LOC_Os06g23210	-2.2628	0.0274
92	LOC_Os06g35560	-1.4131	0.0304
93	LOC_Os06g37020	-2.4248	0.0353
94	LOC_Os06g44200	-1.8122	0.0136
95	LOC_Os06g49040	-1.7272	0.0423
96	LOC_Os06g49220	-1.0831	0.0298
97	LOC_Os07g04190	-2.1154	0.0312
98	LOC_Os07g05510	-1.3386	0.0458
99	LOC_Os07g09990	-2.4347	0.0282
100	LOC_Os07g18990	-1.372	0.0383
101	LOC_Os07g29410	-1.0544	0.009
102	LOC_Os07g38430	-1.1988	0.0264
103	LOC_Os07g40710	-1.0617	0.0454
104	LOC_Os07g42324	-1.8525	0.007
105	LOC_Os07g43020	-1.0691	0.0403
106	LOC_Os07g45100	-1.7258	0.017
107	LOC_Os08g07490	-1.0152	0.0457
108	LOC_Os08g09190	-1.8351	0.0004
109	LOC_Os08g09250	-1.0386	0.026
110	LOC_Os08g32560	-3.0444	0.0441
111	LOC_Os08g33710	-1.6454	0
112	LOC_Os08g39830	-2.9032	0.0405
113	LOC_Os08g43320	-2.0169	0.0282
114	LOC_Os08g43390	-1.8088	0.0401
115	LOC_Os08g44770	-1.0239	0.0261
116	LOC_Os09g04490	-1.2396	0.0207
117	LOC_Os09g12660	-1.3056	0.0336
118	LOC_Os09g15760	-1.1033	0.0368
119	LOC_Os09g29660	-1.6507	0.0228
120	LOC_Os09g31470	-1.1437	0.0149
121	LOC_Os10g02260	-1.3195	0.0183
122	LOC_Os10g27990	-1.9425	0.0063
123	LOC_Os10g35870	-1.3762	0.0383
124	LOC_Os10g39010	-1.0833	0.0337
125	LOC_Os10g41130	-2.2835	0.024
126	LOC_Os10g41710	-1.2839	0.0178
127	LOC_Os10g43050	-1.1522	0.0185
128	LOC_Os11g03660	-1.5149	0.0093
129	LOC_Os11g06150	-1.6726	0.0264
130	LOC_Os11g10790	-1.9819	0.0222
131	LOC_Os11g11330	-1.4062	0.0456
132	LOC_Os11g29680	-2.1363	0.0327
133	LOC_Os11g33030	-1.4286	0.0339
134	LOC_Os11g34080	-1.4541	0.0181
135	LOC_Os11g34130	-2.4905	0.0166
136	LOC_Os11g39640	-1.1	0.0132
137	LOC_Os11g41600	-1.3309	0.0451
138	LOC_Os12g05980	-1.5666	0.0092
139	LOC_Os12g15400	-3.9384	0.0492
140	LOC_Os12g29950	-1.2299	0.0106
141	LOC_Os12g35395	-1.4082	0.0338
142	LOC_Os12g38150	-1.5388	0.0038
143	LOC_Os12g39080	-1.0334	0.0399
144	LOC_Os12g41390	-1.0513	0.0243
145	LOC_Os12g41715	-1.0987	0.0328
