# Supplementary material for: Comparison between the Transcriptomes of ‘KDML105’ Rice and a Salt-Tolerant Chromosome Segment Substitution Line
Source: Genes (Basel). 2019 Sep 24;10(10):742. doi: 10.3390/genes10100742 (PMC6827086; doi:10.3390/genes10100742)
Supplement: Supplementary file 1 [file genes-10-00742-s001.zip › Supplementary/Supplemetary Table S6.xlsx]

## Sheet: MapMan
Locus	BIN code	Bin name	Gene description	Log2FC
LOC_Os01g26174	30.2.99	signalling.receptor kinases.misc	OsWAK5	1.71
LOC_Os01g33460	30.2.17	signalling.receptor kinases.DUF 26	retrotransposon	100000
LOC_Os01g53920	30.2.11	signalling.receptor kinases.leucine rich repeat XI	receptor-like protein kinase 5 precursor	1.07
LOC_Os01g61080	27.3.32	RNA.regulation of transcription.WRKY domain transcription factor family	WRKY24	0.89
LOC_Os01g65370	27.3.25	RNA.regulation of transcription.MYB domain transcription factor family	MYB family transcription factor	1.04
LOC_Os01g65650	30.2.11	signalling.receptor kinases.leucine rich repeat XI	receptor-like protein kinase	0.66
LOC_Os01g72100	30.3	signalling.calcium	OsCML10	0.8
LOC_Os01g72370	27.3.6	RNA.regulation of transcription.bHLH,Basic Helix-Loop-Helix family	HLH DNA-binding domain containing protein	0.97
LOC_Os01g72530	30.3	signalling.calcium	OsCML31	1.55
LOC_Os02g34850	27.3.69	RNA.regulation of transcription.SET-domain transcriptional regulator family	HMT	0.94
LOC_Os03g01200	27.3.44	RNA.regulation of transcription.Chromatin Remodeling Factors	SNF2 family N-terminal domain containing protein	1.1
LOC_Os03g05680	27.3.57	RNA.regulation of transcription.JUMONJI family	histone demethylase JARID1C	1.28
LOC_Os03g06570	30.3	signalling.calcium	IQ calmodulin-binding motif family protein	1.77
LOC_Os03g08330	27.3.7	RNA.regulation of transcription.C2C2(Zn) CO-like, Constans-like zinc finger family	ZIM domain containing protein	1.25
LOC_Os03g53020	27.3.6	RNA.regulation of transcription.bHLH,Basic Helix-Loop-Helix family	HLH DNA-binding domain containing protein	1.06
LOC_Os05g27730	27.3.32	RNA.regulation of transcription.WRKY domain transcription factor family	WRKY53	0.84
LOC_Os06g03670	27.3.3	RNA.regulation of transcription.AP2/EREBP, APETALA2/Ethylene-responsive element binding protein family	dehydration-responsive element-binding protein,	2.44
LOC_Os06g43120	27.3.99	RNA.regulation of transcription.unclassified	ZF C-x8-C-x5-C-x3-H type family protein	1.01
LOC_Os07g36770	30.2.24	signalling.receptor kinases.S-locus glycoprotein like	retrotransposon	1.84
LOC_Os07g45070	30.4	signalling.phosphinositides	FAT domain-containing protein	1.99
LOC_Os07g45074	30.4	signalling.phosphinositides	FAT domain-containing protein	1.79
LOC_Os08g03880	30.2.17	signalling.receptor kinases.DUF 26	retrotransposon	100000
LOC_Os08g08140	30.2.24	signalling.receptor kinases.S-locus glycoprotein like	receptor-like kinase	0.96
LOC_Os08g10580	27.3.59	RNA.regulation of transcription.Methyl binding domain proteins	expressed protein	1.38
LOC_Os09g09630	27.3.32	RNA.regulation of transcription.WRKY domain transcription factor family	WRKY112	8.38
LOC_Os09g35010	27.3.3	RNA.regulation of transcription.AP2/EREBP, APETALA2/Ethylene-responsive element binding protein family	DREB	1.11
LOC_Os09g35030	27.3.3	RNA.regulation of transcription.AP2/EREBP, APETALA2/Ethylene-responsive element binding protein family	DREB	0.92
LOC_Os09g39650	30.2.99	signalling.receptor kinases.misc	protein kinase family protein	-1.61
LOC_Os10g25230	27.3.7	RNA.regulation of transcription.C2C2(Zn) CO-like, Constans-like zinc finger family	ZIM domain containing protein	2.16
LOC_Os10g39300	27.3.99	RNA.regulation of transcription.unclassified	aspartic proteinase nepenthesin	-2.64
LOC_Os10g39460	27.3.25	RNA.regulation of transcription.MYB domain transcription factor family	TPR-like superfamily protein	0.79
LOC_Os10g40780	27.3.67	RNA.regulation of transcription.putative transcription regulator	CCR4-Not complex component	0.62
LOC_Os12g31470	30.2.99	signalling.receptor kinases.misc	retrotransposon	1.23
LOC_Os12g41570	30.2.25	signalling.receptor kinases.wall associated kinase	expressed protein	4.74
